# Supplementary material for: OncodriveFML: a general framework to identify coding and non-coding regions with cancer driver mutations
Source: Genome Biol. 2016 Jun 16;17:128. doi: 10.1186/s13059-016-0994-0 (PMC4910259; doi:10.1186/s13059-016-0994-0)
Supplement: Additional file 1: — An Excel file with a description of all datasets of mutations used to test the performance of OncodriveFML in the detection of putative driver genomic elements. Each tab in the file contains the description of a separate dataset, with the first tab serving as a README. (ODS 14 kb) [file 13059_2016_994_MOESM1_ESM.ods]

## Sheet: README
Additional Data file 1. Datasets used to test OncodriveFML
A. Datasets of whole-exome mutations WE-4482
B. Datasets of whole-genome mutations WG-608
C. Datasets of whole-genome mutations WG-505
D. Mutations detected using the GP-234 gene-panel

## Sheet: A. WE-4482
Tumor type description	Tumor type	Number of samples	Number of substitutions	Source
Bladder urothelial carcinoma	BLCA	98	26988	syn300013
Breast invasive carcinoma	BRCA	762	36360	syn300013
Cervical squamous cell carcinoma and endocervical adenocarcinoma	CESC	35	4959	syn300013
Colon adenocarcinoma	COREAD	193	18918	syn300013
Glioblastoma multiforme	GBM	289	20060	syn300013
Head and neck squamous cell carcinoma	HNSC	301	49526	syn300013
Kidney renal clear cell carcinoma	KIRC	417	24561	syn300013
Kidney renal papillary cell carcinoma	KIRP	100	6663	syn300013
Acute myeloid leukemia	LAML	190	2065	syn300013
Brain lower grade glioma	LGG	169	7423	syn300013
Lung adenocarcinoma	LUAD	225	76808	syn300013
Lung squamous cell carcinoma	LUSC	173	55471	syn300013
Ovarian serous cystadenocarcinoma	OV	316	18003	syn300013
Pancreatic adenocarcinoma	PAAD	34	3666	syn300013
Prostate adenocarcinoma	PRAD	242	11752	syn300013
Skin cutaneous melanoma	SKCM	249	166065	syn300013
Stomach adenocarcinoma	STAD	138	43343	syn300013
Thyroid carcinoma	THCA	322	6268	syn300013
Uterine Corpus Endometrial carcinoma	UCEC	229	43565	syn300013

## Sheet: B. WG-608
Tumor type description	Tumor type	Number of samples	Number of substitutions	Source
Breast invasive carcinoma	BRCA	119	647695	doi:10.1038/nature12477
Chronic lymphocytic leukemia	CLL	28	51776	doi:10.1038/nature12477
Liver cancer	LIHC	88	857411	doi:10.1038/nature12477
Lung adenocarcinoma	LUAD	24	1446551	doi:10.1038/nature12477
Lymphoma B-cell	DLBC	48	128121	doi:10.1038/nature12477
Medulloblastoma	MD	100	124978	doi:10.1038/nature12477
Pilocytic astrocytoma	PA	101	10585	doi:10.1038/nature12477
Stomach adenocarcinoma	STAD	100	1996615	doi:10.1038/ng.2983

## Sheet: C. WG-505
Tumor type description	Tumor type	Number of samples	Number of substitutions	Source
Bladder urothelial carcinoma	BLCA	21	354274	doi:10.1038/hg.3141
Breast invasive carcinoma	BRCA	96	510191	doi:10.1038/hg.3141
Colorectal cancer	CRC	42	3556383	doi:10.1038/hg.3141
Glioblastoma multiforme	GBM	27	161169	doi:10.1038/hg.3141
Head and neck squamous cell carcinoma	HNSC	27	252057	doi:10.1038/hg.3141
Kidney renal clear cell carcinoma	KIRC	29	99993	doi:10.1038/hg.3141
Kidney chromophobe	KICH	15	19674	doi:10.1038/hg.3141
Brain lower grade glioma	LGG	18	30793	doi:10.1038/hg.3141
Lung adenocarcinoma	LUAD	46	1030242	doi:10.1038/hg.3141
Lung squamous cell carcinoma	LUSC	45	1404152	doi:10.1038/hg.3141
Prostate adenocarcinoma	PRAD	20	15914	doi:10.1038/hg.3141
Skin cutaneous melanoma	SKCM	38	3336384	doi:10.1038/hg.3141
Thyroid carcinoma	THCA	34	30887	doi:10.1038/hg.3141
Uterine corpus endometrial carcinoma	UCEC	47	1621001	doi:10.1038/hg.3141

## Sheet: D. GP-234
Tumor type description	Tumor type	Number of samples	Number of substitutions	Source
Cutaneous squamous cell carcinoma	cSCC	234	3477	doi:10.1126/science.aaa6806
