# Supplementary material for: OncodriveFML: a general framework to identify coding and non-coding regions with cancer driver mutations
Source: Genome Biol. 2016 Jun 16;17:128. doi: 10.1186/s13059-016-0994-0 (PMC4910259; doi:10.1186/s13059-016-0994-0)
Supplement: Additional file 3: — An Excel file containing all significantly FM biased genomic elements, both coding and non-coding detected across all mutational datasets analyzed. The file is organized in tabs each corresponding to the results in one dataset. (ODS 57 kb) [file 13059_2016_994_MOESM3_ESM.ods]

## Sheet: README
Additional Data file 3. Coding and non-coding drivers identifies by OncodriveFML
Tab	Description
CDS	Coding regions identified as drivers (detected at qvalue < 0.25) using CADD [1]
SPLICE SITES	Splice sites defined as 50bp in the introns boundaries with exons (detected at qvalue < 0.25) using CADD [1]
3-UTRS	3' UTRs identified as drivers (detected at qvalue < 0.25) using RNAsnp [2]
5-UTRS	5' UTRs identified as drivers (detected at qvalue < 0.25) using CADD [21
PROMOTERS	Promoters, defined as 2500bp upstream TSSs, identified as drivers (detected at qvalue < 0.25) using CADD [1]
Type of score used in each analysis
	CDS	SPLICE SITES	3' UTRS	5' UTRS	PROMOTERS
WE-4482	CADD	-	-	-	-
WG-608	CADD	CADD	RNAsnp	CADD	CADD
WG-505	CADD	CADD	RNAsnp	CADD	CADD
GP-234	CADD	-	-	-	-
References
[1]	Kircher, M. et al. A general framework for estimating the relative pathogenicity of human genetic variants. Nat. Genet. 46, 310–5 (2014)
[2]	Sabarinathan R, Tafer H, Seemann SE, Hofacker IL, Stadler PF, Gorodkin J. RNAsnp: Efficient detection of local RNA secondary structure changes induced by SNPs. Human Mutation 34, 546-556 (2013)

## Sheet: CDS
Dataset	Tumor type description	Tumor type	Element ID	Symbol	Number mutations	Number mutated samples	P-value	Q-value
GP-234	Cutaneous squamous cell carcinoma	cSCC	ENSG00000141510	TP53	73	57	0.0000001	0.000001825
GP-234	Cutaneous squamous cell carcinoma	cSCC	ENSG00000134250	NOTCH2	160	124	0.0000001	0.000001825
GP-234	Cutaneous squamous cell carcinoma	cSCC	ENSG00000083857	FAT1	121	88	0.0000001	0.000001825
GP-234	Cutaneous squamous cell carcinoma	cSCC	ENSG00000148400	NOTCH1	343	176	0.0000001	0.000001825
GP-234	Cutaneous squamous cell carcinoma	cSCC	ENSG00000182872	RBM10	29	27	0.000125	0.001825
GP-234	Cutaneous squamous cell carcinoma	cSCC	ENSG00000074181	NOTCH3	60	47	0.002	0.0243333333
GP-234	Cutaneous squamous cell carcinoma	cSCC	ENSG00000167548	KMT2D	84	64	0.004	0.0417142857
GP-234	Cutaneous squamous cell carcinoma	cSCC	ENSG00000189079	ARID2	28	26	0.0053	0.0483625
GP-234	Cutaneous squamous cell carcinoma	cSCC	ENSG00000117713	ARID1A	37	33	0.0091	0.0738111111
GP-234	Cutaneous squamous cell carcinoma	cSCC	ENSG00000116044	NFE2L2	5	5	0.0144	0.10512
GP-234	Cutaneous squamous cell carcinoma	cSCC	ENSG00000105221	AKT2	8	7	0.0162	0.1075090909
GP-234	Cutaneous squamous cell carcinoma	cSCC	ENSG00000174775	HRAS	11	11	0.0177	0.107675
GP-234	Cutaneous squamous cell carcinoma	cSCC	ENSG00000179715	PCED1B	11	11	0.0332	0.1864307692
WE-4482	Bladder urothelial carcinoma	BLCA	ENSG00000117713	ARID1A	24	19	0.0000001	0.00011922
WE-4482	Bladder urothelial carcinoma	BLCA	ENSG00000147050	KDM6A	19	18	0.0000001	0.00011922
WE-4482	Bladder urothelial carcinoma	BLCA	ENSG00000139687	RB1	11	10	0.0000001	0.00011922
WE-4482	Bladder urothelial carcinoma	BLCA	ENSG00000167548	KMT2D	27	21	0.0000001	0.00011922
WE-4482	Bladder urothelial carcinoma	BLCA	ENSG00000141510	TP53	51	45	0.0000001	0.00011922
WE-4482	Bladder urothelial carcinoma	BLCA	ENSG00000165699	TSC1	5	5	1.171875E-06	0.0011642578
WE-4482	Bladder urothelial carcinoma	BLCA	ENSG00000198924	DCLRE1A	3	3	1.71875E-05	0.0146363839
WE-4482	Bladder urothelial carcinoma	BLCA	ENSG00000100325	ASCC2	2	2	0.000040625	0.0302707031
WE-4482	Bladder urothelial carcinoma	BLCA	ENSG00000132522	GPS2	4	3	0.000075	0.049675
WE-4482	Bladder urothelial carcinoma	BLCA	ENSG00000005339	CREBBP	16	14	0.0001625	0.09686625
WE-4482	Bladder urothelial carcinoma	BLCA	ENSG00000164379	FOXQ1	3	3	0.0002	0.1083818182
WE-4482	Bladder urothelial carcinoma	BLCA	ENSG00000101972	STAG2	8	8	0.0002375	0.117978125
WE-4482	Bladder urothelial carcinoma	BLCA	ENSG00000197045	GMFB	2	2	0.00035	0.1604884615
WE-4482	Breast invasive carcinoma	BRCA	ENSG00000121879	PIK3CA	271	246	0.0000001	0.000198325
WE-4482	Breast invasive carcinoma	BRCA	ENSG00000139687	RB1	12	11	0.0000001	0.000198325
WE-4482	Breast invasive carcinoma	BRCA	ENSG00000141510	TP53	191	189	0.0000001	0.000198325
WE-4482	Breast invasive carcinoma	BRCA	ENSG00000095015	MAP3K1	32	28	0.0000001	0.000198325
WE-4482	Breast invasive carcinoma	BRCA	ENSG00000055609	KMT2C	30	30	0.0000003	0.00047598
WE-4482	Breast invasive carcinoma	BRCA	ENSG00000115524	SF3B1	14	14	2.34375E-06	0.0030988281
WE-4482	Breast invasive carcinoma	BRCA	ENSG00000141027	NCOR1	21	21	0.00000625	0.0070830357
WE-4482	Breast invasive carcinoma	BRCA	ENSG00000112282	MED23	10	10	1.40625E-05	0.0139447266
WE-4482	Breast invasive carcinoma	BRCA	ENSG00000141736	ERBB2	11	11	0.0000875	0.0771263889
WE-4482	Breast invasive carcinoma	BRCA	ENSG00000111276	CDKN1B	2	2	0.0001	0.07933
WE-4482	Breast invasive carcinoma	BRCA	ENSG00000132153	DHX30	5	5	0.00015	0.1081772727
WE-4482	Breast invasive carcinoma	BRCA	ENSG00000171862	PTEN	11	11	0.000175	0.1156895833
WE-4482	Breast invasive carcinoma	BRCA	ENSG00000129514	FOXA1	8	8	0.00035	0.198325
WE-4482	Breast invasive carcinoma	BRCA	ENSG00000039068	CDH1	21	21	0.00035	0.198325
WE-4482	Breast invasive carcinoma	BRCA	ENSG00000105613	MAST1	9	9	0.000375	0.198325
WE-4482	Breast invasive carcinoma	BRCA	ENSG00000091136	LAMB1	6	6	0.000425	0.2107203125
WE-4482	Breast invasive carcinoma	BRCA	ENSG00000142733	MAP3K6	2	2	0.0006	0.2313791667
WE-4482	Breast invasive carcinoma	BRCA	ENSG00000105835	NAMPT	2	2	0.0006	0.2313791667
WE-4482	Breast invasive carcinoma	BRCA	ENSG00000069020	MAST4	6	6	0.0006	0.2313791667
WE-4482	Breast invasive carcinoma	BRCA	ENSG00000111266	DUSP16	3	3	0.0007	0.2313791667
WE-4482	Breast invasive carcinoma	BRCA	ENSG00000099250	NRP1	6	5	0.0007	0.2313791667
WE-4482	Breast invasive carcinoma	BRCA	ENSG00000148136	OR13C4	4	4	0.0007	0.2313791667
WE-4482	Breast invasive carcinoma	BRCA	ENSG00000101972	STAG2	7	7	0.0007	0.2313791667
WE-4482	Breast invasive carcinoma	BRCA	ENSG00000116132	PRRX1	5	5	0.0007	0.2313791667
WE-4482	Breast invasive carcinoma	BRCA	ENSG00000064393	HIPK2	4	4	0.00085	0.23799
WE-4482	Breast invasive carcinoma	BRCA	ENSG00000162687	KCNT2	8	8	0.0009	0.23799
WE-4482	Breast invasive carcinoma	BRCA	ENSG00000166987	MBD6	3	3	0.0009	0.23799
WE-4482	Breast invasive carcinoma	BRCA	ENSG00000167633	KIR3DL1	2	2	0.0009	0.23799
WE-4482	Breast invasive carcinoma	BRCA	ENSG00000065559	MAP2K4	16	16	0.0009	0.23799
WE-4482	Breast invasive carcinoma	BRCA	ENSG00000108242	CYP2C18	2	2	0.0009	0.23799
WE-4482	Cervical squamous cell carcinoma and endocervical adenocarcinoma	CESC	ENSG00000167548	KMT2D	8	6	0.000225	0.076275
WE-4482	Cervical squamous cell carcinoma and endocervical adenocarcinoma	CESC	ENSG00000117713	ARID1A	4	3	0.000225	0.076275
WE-4482	Cervical squamous cell carcinoma and endocervical adenocarcinoma	CESC	ENSG00000121879	PIK3CA	8	7	0.0006	0.1356
WE-4482	Cervical squamous cell carcinoma and endocervical adenocarcinoma	CESC	ENSG00000171862	PTEN	2	2	0.0011	0.1695
WE-4482	Cervical squamous cell carcinoma and endocervical adenocarcinoma	CESC	ENSG00000166508	MCM7	2	2	0.0013	0.1695
WE-4482	Cervical squamous cell carcinoma and endocervical adenocarcinoma	CESC	ENSG00000145242	EPHA5	2	2	0.0015	0.1695
WE-4482	Cervical squamous cell carcinoma and endocervical adenocarcinoma	CESC	ENSG00000055609	KMT2C	7	7	0.0018	0.1743428571
WE-4482	Cervical squamous cell carcinoma and endocervical adenocarcinoma	CESC	ENSG00000109670	FBXW7	2	2	0.0029	0.245775
WE-4482	Colon adenocarcinoma	COREAD	ENSG00000175387	SMAD2	11	11	0.0000001	6.82833333333333E-05
WE-4482	Colon adenocarcinoma	COREAD	ENSG00000148737	TCF7L2	11	11	0.0000001	6.82833333333333E-05
WE-4482	Colon adenocarcinoma	COREAD	ENSG00000134982	APC	161	123	0.0000001	6.82833333333333E-05
WE-4482	Colon adenocarcinoma	COREAD	ENSG00000184675	AMER1	13	13	0.0000001	6.82833333333333E-05
WE-4482	Colon adenocarcinoma	COREAD	ENSG00000133703	KRAS	86	86	0.0000001	6.82833333333333E-05
WE-4482	Colon adenocarcinoma	COREAD	ENSG00000141510	TP53	100	99	0.0000001	6.82833333333333E-05
WE-4482	Colon adenocarcinoma	COREAD	ENSG00000109670	FBXW7	24	22	4.6875E-06	0.0024005859
WE-4482	Colon adenocarcinoma	COREAD	ENSG00000182872	RBM10	4	4	4.6875E-06	0.0024005859
WE-4482	Colon adenocarcinoma	COREAD	ENSG00000213281	NRAS	17	17	5.859375E-06	0.0026673177
WE-4482	Colon adenocarcinoma	COREAD	ENSG00000121879	PIK3CA	39	34	6.640625E-06	0.0027206641
WE-4482	Colon adenocarcinoma	COREAD	ENSG00000117713	ARID1A	11	11	2.03125E-05	0.007565483
WE-4482	Colon adenocarcinoma	COREAD	ENSG00000141646	SMAD4	18	18	0.0000375	0.012803125
WE-4482	Colon adenocarcinoma	COREAD	ENSG00000100354	TNRC6B	5	5	0.00004375	0.0137879808
WE-4482	Colon adenocarcinoma	COREAD	ENSG00000125398	SOX9	3	3	0.00006875	0.0201191964
WE-4482	Colon adenocarcinoma	COREAD	ENSG00000091831	ESR1	3	3	0.000125	0.0341416667
WE-4482	Colon adenocarcinoma	COREAD	ENSG00000123200	ZC3H13	7	6	0.000175	0.0448109375
WE-4482	Colon adenocarcinoma	COREAD	ENSG00000135503	ACVR1B	8	7	0.0003	0.0723
WE-4482	Colon adenocarcinoma	COREAD	ENSG00000143674	MLK4	8	8	0.0006	0.1365666667
WE-4482	Colon adenocarcinoma	COREAD	ENSG00000155827	RNF20	4	4	0.00065	0.1401605263
WE-4482	Colon adenocarcinoma	COREAD	ENSG00000170144	HNRNPA3	2	2	0.0009	0.1755857143
WE-4482	Colon adenocarcinoma	COREAD	ENSG00000161849	KRT84	3	3	0.0009	0.1755857143
WE-4482	Colon adenocarcinoma	COREAD	ENSG00000166851	PLK1	3	3	0.0012	0.2219208333
WE-4482	Colon adenocarcinoma	COREAD	ENSG00000148948	LRRC4C	2	2	0.0013	0.2219208333
WE-4482	Colon adenocarcinoma	COREAD	ENSG00000115310	RTN4	2	2	0.0013	0.2219208333
WE-4482	Colon adenocarcinoma	COREAD	ENSG00000149311	ATM	10	10	0.0015	0.24582
WE-4482	Glioblastoma multiforme	GBM	ENSG00000141510	TP53	84	69	0.0000001	0.00008576
WE-4482	Glioblastoma multiforme	GBM	ENSG00000171862	PTEN	63	61	0.0000001	0.00008576
WE-4482	Glioblastoma multiforme	GBM	ENSG00000196712	NF1	20	17	0.0000001	0.00008576
WE-4482	Glioblastoma multiforme	GBM	ENSG00000139687	RB1	16	16	0.0000001	0.00008576
WE-4482	Glioblastoma multiforme	GBM	ENSG00000146648	EGFR	94	74	0.0000001	0.00008576
WE-4482	Glioblastoma multiforme	GBM	ENSG00000132958	TPTE2	7	7	0.00004375	0.0312666667
WE-4482	Glioblastoma multiforme	GBM	ENSG00000100150	DEPDC5	4	4	0.0001125	0.0689142857
WE-4482	Glioblastoma multiforme	GBM	ENSG00000089012	SIRPG	2	2	0.00015	0.0804
WE-4482	Glioblastoma multiforme	GBM	ENSG00000082556	OPRK1	2	2	0.000275	0.1310222222
WE-4482	Glioblastoma multiforme	GBM	ENSG00000122507	BBS9	2	2	0.00045	0.1754181818
WE-4482	Glioblastoma multiforme	GBM	ENSG00000101972	STAG2	6	6	0.00045	0.1754181818
WE-4482	Glioblastoma multiforme	GBM	ENSG00000130479	MAP1S	4	4	0.0006	0.1837714286
WE-4482	Glioblastoma multiforme	GBM	ENSG00000128052	KDR	7	7	0.0006	0.1837714286
WE-4482	Glioblastoma multiforme	GBM	ENSG00000071794	HLTF	3	3	0.0006	0.1837714286
WE-4482	Glioblastoma multiforme	GBM	ENSG00000161996	WDR90	6	6	0.0009	0.2256842105
WE-4482	Glioblastoma multiforme	GBM	ENSG00000196335	STK31	4	4	0.0009	0.2256842105
WE-4482	Glioblastoma multiforme	GBM	ENSG00000170381	SEMA3E	7	7	0.001	0.2256842105
WE-4482	Glioblastoma multiforme	GBM	ENSG00000145675	PIK3R1	15	15	0.001	0.2256842105
WE-4482	Glioblastoma multiforme	GBM	ENSG00000182150	ERCC6L2	3	3	0.001	0.2256842105
WE-4482	Glioblastoma multiforme	GBM	ENSG00000143067	ZNF697	3	3	0.00115	0.2450285714
WE-4482	Glioblastoma multiforme	GBM	ENSG00000121879	PIK3CA	29	27	0.0012	0.2450285714
WE-4482	Head and neck squamous cell carcinoma	HNSC	ENSG00000165671	NSD1	29	25	0.0000001	0.0001360714
WE-4482	Head and neck squamous cell carcinoma	HNSC	ENSG00000083857	FAT1	59	50	0.0000001	0.0001360714
WE-4482	Head and neck squamous cell carcinoma	HNSC	ENSG00000147889	CDKN2A	51	50	0.0000001	0.0001360714
WE-4482	Head and neck squamous cell carcinoma	HNSC	ENSG00000148400	NOTCH1	50	47	0.0000001	0.0001360714
WE-4482	Head and neck squamous cell carcinoma	HNSC	ENSG00000167548	KMT2D	39	37	0.0000001	0.0001360714
WE-4482	Head and neck squamous cell carcinoma	HNSC	ENSG00000141510	TP53	182	161	0.0000001	0.0001360714
WE-4482	Head and neck squamous cell carcinoma	HNSC	ENSG00000121879	PIK3CA	62	61	0.0000001	0.0001360714
WE-4482	Head and neck squamous cell carcinoma	HNSC	ENSG00000129474	AJUBA	12	11	0.0000006	0.000714375
WE-4482	Head and neck squamous cell carcinoma	HNSC	ENSG00000064012	CASP8	20	20	3.515625E-06	0.0037207031
WE-4482	Head and neck squamous cell carcinoma	HNSC	ENSG00000163513	TGFBR2	9	9	8.59375E-06	0.0081178977
WE-4482	Head and neck squamous cell carcinoma	HNSC	ENSG00000189079	ARID2	9	9	0.000009375	0.0081178977
WE-4482	Head and neck squamous cell carcinoma	HNSC	ENSG00000142627	EPHA2	8	6	1.171875E-05	0.0093017578
WE-4482	Head and neck squamous cell carcinoma	HNSC	ENSG00000100030	MAPK1	4	4	0.0001375	0.1007451923
WE-4482	Head and neck squamous cell carcinoma	HNSC	ENSG00000206503	HLA-A	8	8	0.000275	0.1680882353
WE-4482	Head and neck squamous cell carcinoma	HNSC	ENSG00000101266	CSNK2A1	7	6	0.000275	0.1680882353
WE-4482	Head and neck squamous cell carcinoma	HNSC	ENSG00000174177	CTU2	2	2	0.0003	0.1680882353
WE-4482	Head and neck squamous cell carcinoma	HNSC	ENSG00000145715	RASA1	10	10	0.0003	0.1680882353
WE-4482	Head and neck squamous cell carcinoma	HNSC	ENSG00000247746	USP51	2	2	0.00035	0.1852083333
WE-4482	Head and neck squamous cell carcinoma	HNSC	ENSG00000100280	AP1B1	6	6	0.00045	0.2255921053
WE-4482	Kidney renal clear cell carcinoma	KIRC	ENSG00000163939	PBRM1	76	75	0.0000001	0.0001354
WE-4482	Kidney renal clear cell carcinoma	KIRC	ENSG00000181555	SETD2	38	35	0.0000001	0.0001354
WE-4482	Kidney renal clear cell carcinoma	KIRC	ENSG00000134086	VHL	148	133	0.0000001	0.0001354
WE-4482	Kidney renal clear cell carcinoma	KIRC	ENSG00000163930	BAP1	29	28	0.0000001	0.0001354
WE-4482	Kidney renal clear cell carcinoma	KIRC	ENSG00000126012	KDM5C	18	18	0.0000002	0.00021664
WE-4482	Kidney renal clear cell carcinoma	KIRC	ENSG00000171862	PTEN	10	9	0.0000011	0.0009929333
WE-4482	Kidney renal clear cell carcinoma	KIRC	ENSG00000149311	ATM	14	12	0.0001	0.0773714286
WE-4482	Acute myeloid leukemia	LAML	ENSG00000168769	TET2	12	11	0.0000001	0.000004925
WE-4482	Acute myeloid leukemia	LAML	ENSG00000119772	DNMT3A	49	45	0.0000001	0.000004925
WE-4482	Acute myeloid leukemia	LAML	ENSG00000122025	FLT3	17	17	0.0000001	0.000004925
WE-4482	Acute myeloid leukemia	LAML	ENSG00000159216	RUNX1	14	12	0.0000001	0.000004925
WE-4482	Acute myeloid leukemia	LAML	ENSG00000101972	STAG2	3	3	0.0000875	0.0034475
WE-4482	Acute myeloid leukemia	LAML	ENSG00000160201	U2AF1	8	8	0.00015	0.004925
WE-4482	Acute myeloid leukemia	LAML	ENSG00000171456	ASXL1	2	2	0.0006	0.0168857143
WE-4482	Acute myeloid leukemia	LAML	ENSG00000179295	PTPN11	9	9	0.0007	0.0172375
WE-4482	Acute myeloid leukemia	LAML	ENSG00000157404	KIT	7	6	0.001	0.0197
WE-4482	Acute myeloid leukemia	LAML	ENSG00000141510	TP53	13	12	0.001	0.0197
WE-4482	Acute myeloid leukemia	LAML	ENSG00000196712	NF1	2	2	0.0014	0.0250727273
WE-4482	Acute myeloid leukemia	LAML	ENSG00000184634	MED12	2	2	0.0025	0.0394
WE-4482	Acute myeloid leukemia	LAML	ENSG00000072501	SMC1A	7	7	0.0026	0.0394
WE-4482	Acute myeloid leukemia	LAML	ENSG00000245848	CEBPA	3	3	0.0045	0.0633214286
WE-4482	Acute myeloid leukemia	LAML	ENSG00000213281	NRAS	15	15	0.005	0.0656666667
WE-4482	Acute myeloid leukemia	LAML	ENSG00000149926	FAM57B	2	2	0.0065	0.0799588235
WE-4482	Acute myeloid leukemia	LAML	ENSG00000164754	RAD21	2	2	0.0069	0.0799588235
WE-4482	Acute myeloid leukemia	LAML	ENSG00000065526	SPEN	3	3	0.0109	0.1192944444
WE-4482	Acute myeloid leukemia	LAML	ENSG00000204071	TCEAL6	2	2	0.0121	0.121155
WE-4482	Acute myeloid leukemia	LAML	ENSG00000054118	THRAP3	2	2	0.0123	0.121155
WE-4482	Acute myeloid leukemia	LAML	ENSG00000148408	CACNA1B	3	3	0.0179	0.1679190476
WE-4482	Acute myeloid leukemia	LAML	ENSG00000182771	GRID1	2	2	0.0194	0.1687347826
WE-4482	Acute myeloid leukemia	LAML	ENSG00000133703	KRAS	8	8	0.0197	0.1687347826
WE-4482	Acute myeloid leukemia	LAML	ENSG00000156531	PHF6	3	3	0.0216	0.172572
WE-4482	Acute myeloid leukemia	LAML	ENSG00000182054	IDH2	20	20	0.0219	0.172572
WE-4482	Acute myeloid leukemia	LAML	ENSG00000157445	CACNA2D3	2	2	0.0239	0.1810884615
WE-4482	Acute myeloid leukemia	LAML	ENSG00000072195	SPEG	2	2	0.0308	0.2247259259
WE-4482	Acute myeloid leukemia	LAML	ENSG00000083067	TRPM3	2	2	0.0334	0.2349928571
WE-4482	Acute myeloid leukemia	LAML	ENSG00000074266	EED	2	2	0.0366	0.2486275862
WE-4482	Brain lower grade glioma	LGG	ENSG00000085224	ATRX	29	27	0.0000001	0.0000307
WE-4482	Brain lower grade glioma	LGG	ENSG00000117713	ARID1A	5	5	0.0000001	0.0000307
WE-4482	Brain lower grade glioma	LGG	ENSG00000141510	TP53	100	82	0.0000001	0.0000307
WE-4482	Brain lower grade glioma	LGG	ENSG00000138413	IDH1	131	131	0.0000001	0.0000307
WE-4482	Brain lower grade glioma	LGG	ENSG00000079432	CIC	21	18	0.0000003	0.00007368
WE-4482	Brain lower grade glioma	LGG	ENSG00000196712	NF1	8	8	0.0002	0.0350857143
WE-4482	Brain lower grade glioma	LGG	ENSG00000181555	SETD2	3	3	0.0002	0.0350857143
WE-4482	Brain lower grade glioma	LGG	ENSG00000104067	TJP1	2	2	0.00065	0.099775
WE-4482	Brain lower grade glioma	LGG	ENSG00000158125	XDH	2	2	0.0015	0.2046666667
WE-4482	Brain lower grade glioma	LGG	ENSG00000148400	NOTCH1	11	10	0.0019	0.23332
WE-4482	Brain lower grade glioma	LGG	ENSG00000164190	NIPBL	2	2	0.0021	0.2344363636
WE-4482	Lung adenocarcinoma	LUAD	ENSG00000133703	KRAS	59	59	0.0000001	0.0003775
WE-4482	Lung adenocarcinoma	LUAD	ENSG00000079999	KEAP1	38	38	0.0000001	0.0003775
WE-4482	Lung adenocarcinoma	LUAD	ENSG00000141510	TP53	100	95	0.0000001	0.0003775
WE-4482	Lung adenocarcinoma	LUAD	ENSG00000118046	STK11	14	13	0.0000002	0.00056625
WE-4482	Lung adenocarcinoma	LUAD	ENSG00000127616	SMARCA4	17	15	0.0000004	0.000906
WE-4482	Lung adenocarcinoma	LUAD	ENSG00000117713	ARID1A	14	11	1.7578125E-06	0.0033178711
WE-4482	Lung adenocarcinoma	LUAD	ENSG00000182872	RBM10	7	7	0.000028125	0.0455022321
WE-4482	Lung adenocarcinoma	LUAD	ENSG00000004399	PLXND1	6	6	0.000040625	0.0575097656
WE-4482	Lung adenocarcinoma	LUAD	ENSG00000181555	SETD2	21	17	0.00005625	0.07078125
WE-4482	Lung adenocarcinoma	LUAD	ENSG00000196376	SLC35F1	9	8	0.0001	0.11325
WE-4482	Lung adenocarcinoma	LUAD	ENSG00000180917	CMTR2	10	10	0.00015	0.1544318182
WE-4482	Lung adenocarcinoma	LUAD	ENSG00000135503	ACVR1B	5	5	0.0003	0.2426785714
WE-4482	Lung adenocarcinoma	LUAD	ENSG00000153933	DGKE	5	5	0.0003	0.2426785714
WE-4482	Lung adenocarcinoma	LUAD	ENSG00000176623	RMDN1	3	3	0.0003	0.2426785714
WE-4482	Lung squamous cell carcinoma	LUSC	ENSG00000147889	CDKN2A	22	22	0.0000001	0.0003278
WE-4482	Lung squamous cell carcinoma	LUSC	ENSG00000141510	TP53	125	117	0.0000001	0.0003278
WE-4482	Lung squamous cell carcinoma	LUSC	ENSG00000167548	KMT2D	38	32	0.0000001	0.0003278
WE-4482	Lung squamous cell carcinoma	LUSC	ENSG00000126775	ATG14	3	3	0.0000002	0.0004917
WE-4482	Lung squamous cell carcinoma	LUSC	ENSG00000171862	PTEN	14	12	0.0000005	0.0009834
WE-4482	Lung squamous cell carcinoma	LUSC	ENSG00000116044	NFE2L2	26	25	2.1484375E-06	0.0035212891
WE-4482	Lung squamous cell carcinoma	LUSC	ENSG00000206503	HLA-A	5	4	2.5390625E-06	0.0035670201
WE-4482	Lung squamous cell carcinoma	LUSC	ENSG00000148400	NOTCH1	18	15	0.000003	0.00368775
WE-4482	Lung squamous cell carcinoma	LUSC	ENSG00000121879	PIK3CA	29	27	7.8125E-06	0.0085364583
WE-4482	Lung squamous cell carcinoma	LUSC	ENSG00000145715	RASA1	6	6	0.000034375	0.033804375
WE-4482	Lung squamous cell carcinoma	LUSC	ENSG00000130829	DUSP9	2	2	0.00004375	0.0391125
WE-4482	Lung squamous cell carcinoma	LUSC	ENSG00000158258	CLSTN2	18	17	0.0001	0.0756461538
WE-4482	Lung squamous cell carcinoma	LUSC	ENSG00000126016	AMOT	3	3	0.0001	0.0756461538
WE-4482	Lung squamous cell carcinoma	LUSC	ENSG00000127249	ATP13A4	13	12	0.0003	0.2107285714
WE-4482	Ovarian serous cystadenocarcinoma	OV	ENSG00000141510	TP53	218	216	0.0000001	0.0004012
WE-4482	Ovarian serous cystadenocarcinoma	OV	ENSG00000196712	NF1	8	8	0.0001	0.15045
WE-4482	Ovarian serous cystadenocarcinoma	OV	ENSG00000125447	GGA3	2	2	0.00015	0.15045
WE-4482	Ovarian serous cystadenocarcinoma	OV	ENSG00000019991	HGF	2	2	0.00015	0.15045
WE-4482	Ovarian serous cystadenocarcinoma	OV	ENSG00000130433	CACNG6	2	2	0.0004	0.2292571429
WE-4482	Ovarian serous cystadenocarcinoma	OV	ENSG00000183035	CYLC1	4	4	0.0005	0.2292571429
WE-4482	Ovarian serous cystadenocarcinoma	OV	ENSG00000140527	WDR93	2	2	0.00055	0.2292571429
WE-4482	Ovarian serous cystadenocarcinoma	OV	ENSG00000163508	EOMES	3	3	0.0006	0.2292571429
WE-4482	Ovarian serous cystadenocarcinoma	OV	ENSG00000139687	RB1	3	3	0.0006	0.2292571429
WE-4482	Ovarian serous cystadenocarcinoma	OV	ENSG00000070366	SMG6	2	2	0.0007	0.2292571429
WE-4482	Ovarian serous cystadenocarcinoma	OV	ENSG00000012048	BRCA1	5	5	0.0007	0.2292571429
WE-4482	Ovarian serous cystadenocarcinoma	OV	ENSG00000154760	SLFN13	2	2	0.0008	0.2292571429
WE-4482	Ovarian serous cystadenocarcinoma	OV	ENSG00000117713	ARID1A	3	3	0.0008	0.2292571429
WE-4482	Ovarian serous cystadenocarcinoma	OV	ENSG00000167258	CDK12	6	6	0.0008	0.2292571429
WE-4482	Ovarian serous cystadenocarcinoma	OV	ENSG00000163833	FBXO40	2	2	0.0009	0.236
WE-4482	Ovarian serous cystadenocarcinoma	OV	ENSG00000169035	KLK7	2	2	0.001	0.236
WE-4482	Ovarian serous cystadenocarcinoma	OV	ENSG00000189241	TSPYL1	2	2	0.001	0.236
WE-4482	Ovarian serous cystadenocarcinoma	OV	ENSG00000023287	RB1CC1	6	6	0.0011	0.2451777778
WE-4482	Pancreatic adenocarcinoma	PAAD	ENSG00000141510	TP53	14	14	0.0000875	0.0213
WE-4482	Pancreatic adenocarcinoma	PAAD	ENSG00000147889	CDKN2A	3	3	0.00015	0.0213
WE-4482	Pancreatic adenocarcinoma	PAAD	ENSG00000133703	KRAS	24	24	0.00015	0.0213
WE-4482	Pancreatic adenocarcinoma	PAAD	ENSG00000058673	ZC3H11A	5	4	0.000225	0.0239625
WE-4482	Pancreatic adenocarcinoma	PAAD	ENSG00000141646	SMAD4	6	6	0.0007	0.05325
WE-4482	Pancreatic adenocarcinoma	PAAD	ENSG00000151835	SACS	2	2	0.00075	0.05325
WE-4482	Pancancer	PANCANCER	ENSG00000166710	B2M	17	17	0.00001	0.0028754688
WE-4482	Pancancer	PANCANCER	ENSG00000083857	FAT1	283	249	0.00001	0.0028754688
WE-4482	Pancancer	PANCANCER	ENSG00000151136	BTBD11	77	69	0.00001	0.0028754688
WE-4482	Pancancer	PANCANCER	ENSG00000064012	CASP8	61	59	0.00001	0.0028754688
WE-4482	Pancancer	PANCANCER	ENSG00000119772	DNMT3A	112	105	0.00001	0.0028754688
WE-4482	Pancancer	PANCANCER	ENSG00000134982	APC	287	235	0.00001	0.0028754688
WE-4482	Pancancer	PANCANCER	ENSG00000181555	SETD2	139	131	0.00001	0.0028754688
WE-4482	Pancancer	PANCANCER	ENSG00000196712	NF1	201	173	0.00001	0.0028754688
WE-4482	Pancancer	PANCANCER	ENSG00000109670	FBXW7	121	116	0.00001	0.0028754688
WE-4482	Pancancer	PANCANCER	ENSG00000149527	PLCH2	45	41	0.00001	0.0028754688
WE-4482	Pancancer	PANCANCER	ENSG00000171862	PTEN	279	243	0.00001	0.0028754688
WE-4482	Pancancer	PANCANCER	ENSG00000163513	TGFBR2	55	53	0.00001	0.0028754688
WE-4482	Pancancer	PANCANCER	ENSG00000149311	ATM	158	141	0.00001	0.0028754688
WE-4482	Pancancer	PANCANCER	ENSG00000169032	MAP2K1	35	34	0.00001	0.0028754688
WE-4482	Pancancer	PANCANCER	ENSG00000095015	MAP3K1	87	79	0.00001	0.0028754688
WE-4482	Pancancer	PANCANCER	ENSG00000129474	AJUBA	25	24	0.00001	0.0028754688
WE-4482	Pancancer	PANCANCER	ENSG00000121879	PIK3CA	680	612	0.00001	0.0028754688
WE-4482	Pancancer	PANCANCER	ENSG00000161849	KRT84	41	41	0.00001	0.0028754688
WE-4482	Pancancer	PANCANCER	ENSG00000135503	ACVR1B	48	44	0.00001	0.0028754688
WE-4482	Pancancer	PANCANCER	ENSG00000189079	ARID2	129	116	0.00001	0.0028754688
WE-4482	Pancancer	PANCANCER	ENSG00000138413	IDH1	200	199	0.00001	0.0028754688
WE-4482	Pancancer	PANCANCER	ENSG00000206503	HLA-A	29	27	0.00001	0.0028754688
WE-4482	Pancancer	PANCANCER	ENSG00000157764	BRAF	413	382	0.00001	0.0028754688
WE-4482	Pancancer	PANCANCER	ENSG00000187957	DNER	68	64	0.00001	0.0028754688
WE-4482	Pancancer	PANCANCER	ENSG00000213281	NRAS	153	150	0.00001	0.0028754688
WE-4482	Pancancer	PANCANCER	ENSG00000105568	PPP2R1A	62	60	0.00001	0.0028754688
WE-4482	Pancancer	PANCANCER	ENSG00000272333	KMT2B	122	106	0.00001	0.0028754688
WE-4482	Pancancer	PANCANCER	ENSG00000127616	SMARCA4	135	124	0.00001	0.0028754688
WE-4482	Pancancer	PANCANCER	ENSG00000160007	ARHGAP35	101	90	0.00001	0.0028754688
WE-4482	Pancancer	PANCANCER	ENSG00000160201	U2AF1	23	23	0.00001	0.0028754688
WE-4482	Pancancer	PANCANCER	ENSG00000116044	NFE2L2	91	85	0.00001	0.0028754688
WE-4482	Pancancer	PANCANCER	ENSG00000139687	RB1	88	82	0.00001	0.0028754688
WE-4482	Pancancer	PANCANCER	ENSG00000100393	EP300	120	108	0.00001	0.0028754688
WE-4482	Pancancer	PANCANCER	ENSG00000159216	RUNX1	41	38	0.00001	0.0028754688
WE-4482	Pancancer	PANCANCER	ENSG00000163930	BAP1	66	62	0.00001	0.0028754688
WE-4482	Pancancer	PANCANCER	ENSG00000185737	NRG3	84	78	0.00001	0.0028754688
WE-4482	Pancancer	PANCANCER	ENSG00000134086	VHL	165	148	0.00001	0.0028754688
WE-4482	Pancancer	PANCANCER	ENSG00000102974	CTCF	82	76	0.00001	0.0028754688
WE-4482	Pancancer	PANCANCER	ENSG00000175387	SMAD2	43	41	0.00001	0.0028754688
WE-4482	Pancancer	PANCANCER	ENSG00000117713	ARID1A	208	187	0.00001	0.0028754688
WE-4482	Pancancer	PANCANCER	ENSG00000167548	KMT2D	312	266	0.00001	0.0028754688
WE-4482	Pancancer	PANCANCER	ENSG00000163939	PBRM1	148	141	0.00001	0.0028754688
WE-4482	Pancancer	PANCANCER	ENSG00000146648	EGFR	239	199	0.00001	0.0028754688
WE-4482	Pancancer	PANCANCER	ENSG00000055609	KMT2C	327	287	0.00001	0.0028754688
WE-4482	Pancancer	PANCANCER	ENSG00000165659	DACH1	60	59	0.00001	0.0028754688
WE-4482	Pancancer	PANCANCER	ENSG00000118046	STK11	30	27	0.00001	0.0028754688
WE-4482	Pancancer	PANCANCER	ENSG00000079999	KEAP1	100	95	0.00001	0.0028754688
WE-4482	Pancancer	PANCANCER	ENSG00000182872	RBM10	50	44	0.00001	0.0028754688
WE-4482	Pancancer	PANCANCER	ENSG00000049618	ARID1B	101	94	0.00001	0.0028754688
WE-4482	Pancancer	PANCANCER	ENSG00000101972	STAG2	87	84	0.00001	0.0028754688
WE-4482	Pancancer	PANCANCER	ENSG00000145715	RASA1	53	50	0.00001	0.0028754688
WE-4482	Pancancer	PANCANCER	ENSG00000145675	PIK3R1	81	76	0.00001	0.0028754688
WE-4482	Pancancer	PANCANCER	ENSG00000079432	CIC	89	82	0.00001	0.0028754688
WE-4482	Pancancer	PANCANCER	ENSG00000080224	EPHA6	161	138	0.00001	0.0028754688
WE-4482	Pancancer	PANCANCER	ENSG00000122406	RPL5	18	17	0.00001	0.0028754688
WE-4482	Pancancer	PANCANCER	ENSG00000147050	KDM6A	58	57	0.00001	0.0028754688
WE-4482	Pancancer	PANCANCER	ENSG00000092621	PHGDH	42	26	0.00001	0.0028754688
WE-4482	Pancancer	PANCANCER	ENSG00000141510	TP53	1372	1275	0.00001	0.0028754688
WE-4482	Pancancer	PANCANCER	ENSG00000148400	NOTCH1	147	135	0.00001	0.0028754688
WE-4482	Pancancer	PANCANCER	ENSG00000133703	KRAS	265	260	0.00001	0.0028754688
WE-4482	Pancancer	PANCANCER	ENSG00000141646	SMAD4	69	66	0.00001	0.0028754688
WE-4482	Pancancer	PANCANCER	ENSG00000067560	RHOA	24	23	0.00001	0.0028754688
WE-4482	Pancancer	PANCANCER	ENSG00000168036	CTNNB1	139	132	0.00001	0.0028754688
WE-4482	Pancancer	PANCANCER	ENSG00000147889	CDKN2A	138	130	0.00001	0.0028754688
WE-4482	Pancancer	PANCANCER	ENSG00000103495	MAZ	14	14	0.00002	0.0054126471
WE-4482	Pancancer	PANCANCER	ENSG00000146373	RNF217	19	19	0.00002	0.0054126471
WE-4482	Pancancer	PANCANCER	ENSG00000197177	GPR123	31	31	0.00002	0.0054126471
WE-4482	Pancancer	PANCANCER	ENSG00000157680	DGKI	111	102	0.00002	0.0054126471
WE-4482	Pancancer	PANCANCER	ENSG00000126012	KDM5C	70	70	0.00003	0.007887
WE-4482	Pancancer	PANCANCER	ENSG00000145743	FBXL17	15	15	0.00003	0.007887
WE-4482	Pancancer	PANCANCER	ENSG00000161681	SHANK1	97	90	0.00004	0.0100838356
WE-4482	Pancancer	PANCANCER	ENSG00000197045	GMFB	6	6	0.00004	0.0100838356
WE-4482	Pancancer	PANCANCER	ENSG00000147647	DPYS	62	59	0.00004	0.0100838356
WE-4482	Pancancer	PANCANCER	ENSG00000141736	ERBB2	91	82	0.00005	0.0121072368
WE-4482	Pancancer	PANCANCER	ENSG00000187037	GPR141	55	53	0.00005	0.0121072368
WE-4482	Pancancer	PANCANCER	ENSG00000182035	ADIG	5	4	0.00005	0.0121072368
WE-4482	Pancancer	PANCANCER	ENSG00000174197	MGA	128	113	0.00006	0.01434
WE-4482	Pancancer	PANCANCER	ENSG00000187778	MCRS1	24	21	0.000075	0.0172528125
WE-4482	Pancancer	PANCANCER	ENSG00000204655	MOG	23	22	0.000075	0.0172528125
WE-4482	Pancancer	PANCANCER	ENSG00000271271	UGT2A2	38	37	0.000075	0.0172528125
WE-4482	Pancancer	PANCANCER	ENSG00000133895	MEN1	23	21	0.00008	0.0181758025
WE-4482	Pancancer	PANCANCER	ENSG00000085224	ATRX	174	157	0.0000875	0.0196373476
WE-4482	Pancancer	PANCANCER	ENSG00000125952	MAX	21	21	0.0001125	0.0240736919
WE-4482	Pancancer	PANCANCER	ENSG00000072501	SMC1A	61	59	0.0001125	0.0240736919
WE-4482	Pancancer	PANCANCER	ENSG00000186469	GNG2	10	10	0.0001125	0.0240736919
WE-4482	Pancancer	PANCANCER	ENSG00000136238	RAC1	33	32	0.0001125	0.0240736919
WE-4482	Pancancer	PANCANCER	ENSG00000111276	CDKN1B	16	15	0.0001375	0.0290852011
WE-4482	Pancancer	PANCANCER	ENSG00000006625	GGCT	9	9	0.00015	0.0296822581
WE-4482	Pancancer	PANCANCER	ENSG00000130558	OLFM1	26	25	0.00015	0.0296822581
WE-4482	Pancancer	PANCANCER	ENSG00000158019	BRE	23	22	0.00015	0.0296822581
WE-4482	Pancancer	PANCANCER	ENSG00000102048	ASB9	20	19	0.00015	0.0296822581
WE-4482	Pancancer	PANCANCER	ENSG00000185760	KCNQ5	92	81	0.00015	0.0296822581
WE-4482	Pancancer	PANCANCER	ENSG00000142279	WTIP	13	13	0.00015	0.0296822581
WE-4482	Pancancer	PANCANCER	ENSG00000105464	GRIN2D	47	45	0.0001625	0.0314788158
WE-4482	Pancancer	PANCANCER	ENSG00000168792	ABHD15	17	16	0.0001625	0.0314788158
WE-4482	Pancancer	PANCANCER	ENSG00000081913	PHLPP1	42	40	0.000175	0.0332012887
WE-4482	Pancancer	PANCANCER	ENSG00000181038	METTL23	7	7	0.000175	0.0332012887
WE-4482	Pancancer	PANCANCER	ENSG00000149054	ZNF215	48	44	0.0001875	0.0348541667
WE-4482	Pancancer	PANCANCER	ENSG00000137834	SMAD6	13	13	0.0001875	0.0348541667
WE-4482	Pancancer	PANCANCER	ENSG00000117461	PIK3R3	18	18	0.0002	0.0364415842
WE-4482	Pancancer	PANCANCER	ENSG00000205246	RPSAP58	47	46	0.0002	0.0364415842
WE-4482	Pancancer	PANCANCER	ENSG00000239732	TLR9	31	30	0.000225	0.0402007282
WE-4482	Pancancer	PANCANCER	ENSG00000107929	LARP4B	46	44	0.000225	0.0402007282
WE-4482	Pancancer	PANCANCER	ENSG00000173366	TLR9	34	33	0.00025	0.0434033019
WE-4482	Pancancer	PANCANCER	ENSG00000167258	CDK12	80	75	0.00025	0.0434033019
WE-4482	Pancancer	PANCANCER	ENSG00000174939	ASPHD1	19	17	0.00025	0.0434033019
WE-4482	Pancancer	PANCANCER	ENSG00000169918	OTUD7A	53	50	0.000275	0.0472974299
WE-4482	Pancancer	PANCANCER	ENSG00000152591	DSPP	50	47	0.0003	0.05019
WE-4482	Pancancer	PANCANCER	ENSG00000184675	AMER1	109	105	0.0003	0.05019
WE-4482	Pancancer	PANCANCER	ENSG00000172071	EIF2AK3	63	53	0.0003	0.05019
WE-4482	Pancancer	PANCANCER	ENSG00000136826	KLF4	20	19	0.000325	0.0538826577
WE-4482	Pancancer	PANCANCER	ENSG00000183569	SERHL2	6	6	0.00035	0.0555262931
WE-4482	Pancancer	PANCANCER	ENSG00000005339	CREBBP	150	140	0.00035	0.0555262931
WE-4482	Pancancer	PANCANCER	ENSG00000165671	NSD1	125	113	0.00035	0.0555262931
WE-4482	Pancancer	PANCANCER	ENSG00000078304	PPP2R5C	18	17	0.00035	0.0555262931
WE-4482	Pancancer	PANCANCER	ENSG00000055118	KCNH2	82	72	0.00035	0.0555262931
WE-4482	Pancancer	PANCANCER	ENSG00000132821	VSTM2L	9	9	0.0004	0.0618588235
WE-4482	Pancancer	PANCANCER	ENSG00000121067	SPOP	55	50	0.0004	0.0618588235
WE-4482	Pancancer	PANCANCER	ENSG00000135272	MDFIC	10	9	0.0004	0.0618588235
WE-4482	Pancancer	PANCANCER	ENSG00000077942	FBLN1	56	54	0.00045	0.0667850806
WE-4482	Pancancer	PANCANCER	ENSG00000122691	TWIST1	5	5	0.00045	0.0667850806
WE-4482	Pancancer	PANCANCER	ENSG00000149926	FAM57B	14	14	0.00045	0.0667850806
WE-4482	Pancancer	PANCANCER	ENSG00000091732	ZC3HC1	26	25	0.00045	0.0667850806
WE-4482	Pancancer	PANCANCER	ENSG00000036257	CUL3	51	49	0.00045	0.0667850806
WE-4482	Pancancer	PANCANCER	ENSG00000110076	NRXN2	104	97	0.0005	0.0730277778
WE-4482	Pancancer	PANCANCER	ENSG00000139800	ZIC5	15	15	0.0005	0.0730277778
WE-4482	Pancancer	PANCANCER	ENSG00000150672	DLG2	95	89	0.00055	0.0784624031
WE-4482	Pancancer	PANCANCER	ENSG00000155621	C9orf85	7	6	0.00055	0.0784624031
WE-4482	Pancancer	PANCANCER	ENSG00000117036	ETV3	17	16	0.00055	0.0784624031
WE-4482	Pancancer	PANCANCER	ENSG00000185133	INPP5J	29	26	0.0006	0.0794374101
WE-4482	Pancancer	PANCANCER	ENSG00000100968	NFATC4	49	48	0.0006	0.0794374101
WE-4482	Pancancer	PANCANCER	ENSG00000155506	LARP1	47	44	0.0006	0.0794374101
WE-4482	Pancancer	PANCANCER	ENSG00000065559	MAP2K4	37	37	0.0006	0.0794374101
WE-4482	Pancancer	PANCANCER	ENSG00000166444	ST5	49	48	0.0006	0.0794374101
WE-4482	Pancancer	PANCANCER	ENSG00000148737	TCF7L2	47	45	0.0006	0.0794374101
WE-4482	Pancancer	PANCANCER	ENSG00000169224	GCSAML	25	24	0.0006	0.0794374101
WE-4482	Pancancer	PANCANCER	ENSG00000198176	TFDP1	29	28	0.0006	0.0794374101
WE-4482	Pancancer	PANCANCER	ENSG00000099949	LZTR1	62	57	0.0006	0.0794374101
WE-4482	Pancancer	PANCANCER	ENSG00000058673	ZC3H11A	44	39	0.0006	0.0794374101
WE-4482	Pancancer	PANCANCER	ENSG00000173068	BNC2	71	71	0.00065	0.0842390845
WE-4482	Pancancer	PANCANCER	ENSG00000183654	MARCH11	34	34	0.00065	0.0842390845
WE-4482	Pancancer	PANCANCER	ENSG00000048028	USP28	54	53	0.00065	0.0842390845
WE-4482	Pancancer	PANCANCER	ENSG00000160678	S100A1	4	4	0.0007	0.0870412162
WE-4482	Pancancer	PANCANCER	ENSG00000137449	CPEB2	21	21	0.0007	0.0870412162
WE-4482	Pancancer	PANCANCER	ENSG00000104365	IKBKB	36	36	0.0007	0.0870412162
WE-4482	Pancancer	PANCANCER	ENSG00000128609	NDUFA5	5	5	0.0007	0.0870412162
WE-4482	Pancancer	PANCANCER	ENSG00000198793	MTOR	157	146	0.0007	0.0870412162
WE-4482	Pancancer	PANCANCER	ENSG00000095303	PTGS1	43	39	0.0007	0.0870412162
WE-4482	Pancancer	PANCANCER	ENSG00000116132	PRRX1	27	26	0.00075	0.0908790123
WE-4482	Pancancer	PANCANCER	ENSG00000079337	RAPGEF3	35	35	0.0008	0.0908790123
WE-4482	Pancancer	PANCANCER	ENSG00000104499	GML	21	21	0.0008	0.0908790123
WE-4482	Pancancer	PANCANCER	ENSG00000007129	CEACAM21	25	23	0.0008	0.0908790123
WE-4482	Pancancer	PANCANCER	ENSG00000169372	CRADD	10	9	0.0008	0.0908790123
WE-4482	Pancancer	PANCANCER	ENSG00000005421	PON1	37	32	0.0008	0.0908790123
WE-4482	Pancancer	PANCANCER	ENSG00000196628	TCF4	56	52	0.0008	0.0908790123
WE-4482	Pancancer	PANCANCER	ENSG00000116329	OPRD1	20	20	0.0008	0.0908790123
WE-4482	Pancancer	PANCANCER	ENSG00000138031	ADCY3	55	53	0.0008	0.0908790123
WE-4482	Pancancer	PANCANCER	ENSG00000124721	DNAH8	369	276	0.0008	0.0908790123
WE-4482	Pancancer	PANCANCER	ENSG00000022277	RTFDC1	18	17	0.0008	0.0908790123
WE-4482	Pancancer	PANCANCER	ENSG00000162188	GNG3	5	5	0.0008	0.0908790123
WE-4482	Pancancer	PANCANCER	ENSG00000155275	TRMT44	28	27	0.0008	0.0908790123
WE-4482	Pancancer	PANCANCER	ENSG00000099139	PCSK5	127	103	0.0008	0.0908790123
WE-4482	Pancancer	PANCANCER	ENSG00000245848	CEBPA	7	7	0.0009	0.0968578947
WE-4482	Pancancer	PANCANCER	ENSG00000152894	PTPRK	115	98	0.0009	0.0968578947
WE-4482	Pancancer	PANCANCER	ENSG00000007174	DNAH9	398	310	0.0009	0.0968578947
WE-4482	Pancancer	PANCANCER	ENSG00000173610	UGT2A1	53	50	0.0009	0.0968578947
WE-4482	Pancancer	PANCANCER	ENSG00000088038	CNOT3	32	30	0.0009	0.0968578947
WE-4482	Pancancer	PANCANCER	ENSG00000188613	NANOS1	3	3	0.0009	0.0968578947
WE-4482	Pancancer	PANCANCER	ENSG00000148358	GPR107	16	16	0.0009	0.0968578947
WE-4482	Pancancer	PANCANCER	ENSG00000163389	POGLUT1	16	15	0.0009	0.0968578947
WE-4482	Pancancer	PANCANCER	ENSG00000158467	AHCYL2	30	30	0.0009	0.0968578947
WE-4482	Pancancer	PANCANCER	ENSG00000159069	FBXW5	14	14	0.001	0.1033876404
WE-4482	Pancancer	PANCANCER	ENSG00000233276	GPX1	11	10	0.001	0.1033876404
WE-4482	Pancancer	PANCANCER	ENSG00000163602	RYBP	11	11	0.001	0.1033876404
WE-4482	Pancancer	PANCANCER	ENSG00000145808	ADAMTS19	124	114	0.001	0.1033876404
WE-4482	Pancancer	PANCANCER	ENSG00000118058	KMT2A	142	131	0.001	0.1033876404
WE-4482	Pancancer	PANCANCER	ENSG00000179295	PTPN11	59	56	0.001	0.1033876404
WE-4482	Pancancer	PANCANCER	ENSG00000174007	CEP19	8	7	0.001	0.1033876404
WE-4482	Pancancer	PANCANCER	ENSG00000154227	CERS3	39	39	0.0011	0.1094232432
WE-4482	Pancancer	PANCANCER	ENSG00000119547	ONECUT2	26	26	0.0011	0.1094232432
WE-4482	Pancancer	PANCANCER	ENSG00000105371	ICAM4	11	11	0.0011	0.1094232432
WE-4482	Pancancer	PANCANCER	ENSG00000179364	PACS2	37	37	0.0011	0.1094232432
WE-4482	Pancancer	PANCANCER	ENSG00000178385	PLEKHM3	32	31	0.0011	0.1094232432
WE-4482	Pancancer	PANCANCER	ENSG00000185950	IRS2	15	15	0.0011	0.1094232432
WE-4482	Pancancer	PANCANCER	ENSG00000107554	DNMBP	70	62	0.0011	0.1094232432
WE-4482	Pancancer	PANCANCER	ENSG00000100030	MAPK1	21	21	0.0012	0.1132492308
WE-4482	Pancancer	PANCANCER	ENSG00000196090	PTPRT	301	229	0.0012	0.1132492308
WE-4482	Pancancer	PANCANCER	ENSG00000125675	GRIA3	94	88	0.0012	0.1132492308
WE-4482	Pancancer	PANCANCER	ENSG00000131864	USP29	128	106	0.0012	0.1132492308
WE-4482	Pancancer	PANCANCER	ENSG00000183963	SMTN	39	38	0.0012	0.1132492308
WE-4482	Pancancer	PANCANCER	ENSG00000149531	FRG1B	221	191	0.0012	0.1132492308
WE-4482	Pancancer	PANCANCER	ENSG00000105737	GRIK5	53	52	0.0012	0.1132492308
WE-4482	Pancancer	PANCANCER	ENSG00000134398	ERN2	64	62	0.0012	0.1132492308
WE-4482	Pancancer	PANCANCER	ENSG00000186575	NF2	27	27	0.0012	0.1132492308
WE-4482	Pancancer	PANCANCER	ENSG00000124092	CTCFL	62	59	0.0012	0.1132492308
WE-4482	Pancancer	PANCANCER	ENSG00000164751	PEX2	18	18	0.0013	0.120220603
WE-4482	Pancancer	PANCANCER	ENSG00000132122	SPATA6	23	21	0.0013	0.120220603
WE-4482	Pancancer	PANCANCER	ENSG00000154760	SLFN13	45	43	0.0013	0.120220603
WE-4482	Pancancer	PANCANCER	ENSG00000184210	DGAT2L6	28	27	0.0013	0.120220603
WE-4482	Pancancer	PANCANCER	ENSG00000172572	PDE3A	113	109	0.0014	0.1275455446
WE-4482	Pancancer	PANCANCER	ENSG00000186462	NAP1L2	53	50	0.0014	0.1275455446
WE-4482	Pancancer	PANCANCER	ENSG00000213424	KRT222	19	19	0.0014	0.1275455446
WE-4482	Pancancer	PANCANCER	ENSG00000133794	ARNTL	20	18	0.0015	0.1320789474
WE-4482	Pancancer	PANCANCER	ENSG00000149187	CELF1	22	22	0.0015	0.1320789474
WE-4482	Pancancer	PANCANCER	ENSG00000134323	MYCN	30	30	0.0015	0.1320789474
WE-4482	Pancancer	PANCANCER	ENSG00000118960	HS1BP3	22	20	0.0015	0.1320789474
WE-4482	Pancancer	PANCANCER	ENSG00000187189	TSPYL4	8	8	0.0015	0.1320789474
WE-4482	Pancancer	PANCANCER	ENSG00000120071	KANSL1	59	55	0.0015	0.1320789474
WE-4482	Pancancer	PANCANCER	ENSG00000124693	HIST1H3B	23	23	0.0015	0.1320789474
WE-4482	Pancancer	PANCANCER	ENSG00000111642	CHD4	151	139	0.0016	0.1382384977
WE-4482	Pancancer	PANCANCER	ENSG00000142765	SYTL1	18	17	0.0016	0.1382384977
WE-4482	Pancancer	PANCANCER	ENSG00000101003	GINS1	4	4	0.0016	0.1382384977
WE-4482	Pancancer	PANCANCER	ENSG00000084693	AGBL5	56	44	0.0016	0.1382384977
WE-4482	Pancancer	PANCANCER	ENSG00000132522	GPS2	13	12	0.0017	0.1428543379
WE-4482	Pancancer	PANCANCER	ENSG00000166592	RRAD	23	20	0.0017	0.1428543379
WE-4482	Pancancer	PANCANCER	ENSG00000130940	CASZ1	84	80	0.0017	0.1428543379
WE-4482	Pancancer	PANCANCER	ENSG00000008130	NADK	20	20	0.0017	0.1428543379
WE-4482	Pancancer	PANCANCER	ENSG00000136854	STXBP1	29	29	0.0017	0.1428543379
WE-4482	Pancancer	PANCANCER	ENSG00000182566	CLEC4G	11	11	0.0017	0.1428543379
WE-4482	Pancancer	PANCANCER	ENSG00000184634	MED12	128	122	0.0018	0.1492135135
WE-4482	Pancancer	PANCANCER	ENSG00000082175	PGR	53	51	0.0018	0.1492135135
WE-4482	Pancancer	PANCANCER	ENSG00000005073	HOXA11	15	13	0.0018	0.1492135135
WE-4482	Pancancer	PANCANCER	ENSG00000151914	DST	269	231	0.0019	0.1526886463
WE-4482	Pancancer	PANCANCER	ENSG00000213923	CSNK1E	19	19	0.0019	0.1526886463
WE-4482	Pancancer	PANCANCER	ENSG00000185920	PTCH1	91	89	0.0019	0.1526886463
WE-4482	Pancancer	PANCANCER	ENSG00000144535	DIS3L2	46	43	0.0019	0.1526886463
WE-4482	Pancancer	PANCANCER	ENSG00000176623	RMDN1	14	14	0.0019	0.1526886463
WE-4482	Pancancer	PANCANCER	ENSG00000005249	PRKAR2B	21	21	0.0019	0.1526886463
WE-4482	Pancancer	PANCANCER	ENSG00000121898	CPXM2	71	68	0.0019	0.1526886463
WE-4482	Pancancer	PANCANCER	ENSG00000102900	NUP93	42	41	0.002	0.1546470588
WE-4482	Pancancer	PANCANCER	ENSG00000155368	DBI	8	8	0.002	0.1546470588
WE-4482	Pancancer	PANCANCER	ENSG00000135374	ELF5	17	17	0.002	0.1546470588
WE-4482	Pancancer	PANCANCER	ENSG00000126016	AMOT	64	63	0.002	0.1546470588
WE-4482	Pancancer	PANCANCER	ENSG00000144837	PLA1A	34	33	0.002	0.1546470588
WE-4482	Pancancer	PANCANCER	ENSG00000188636	LDOC1L	11	10	0.002	0.1546470588
WE-4482	Pancancer	PANCANCER	ENSG00000145391	SETD7	14	14	0.002	0.1546470588
WE-4482	Pancancer	PANCANCER	ENSG00000174448	STARD6	21	20	0.002	0.1546470588
WE-4482	Pancancer	PANCANCER	ENSG00000206559	ZCWPW2	25	25	0.002	0.1546470588
WE-4482	Pancancer	PANCANCER	ENSG00000164418	GRIK2	98	93	0.0021	0.16102625
WE-4482	Pancancer	PANCANCER	ENSG00000134851	TMEM165	5	4	0.0021	0.16102625
WE-4482	Pancancer	PANCANCER	ENSG00000164778	EN2	9	8	0.0022	0.1659286885
WE-4482	Pancancer	PANCANCER	ENSG00000105221	AKT2	27	27	0.0022	0.1659286885
WE-4482	Pancancer	PANCANCER	ENSG00000141448	GATA6	12	12	0.0022	0.1659286885
WE-4482	Pancancer	PANCANCER	ENSG00000203710	CR1	145	128	0.0022	0.1659286885
WE-4482	Pancancer	PANCANCER	ENSG00000008277	ADAM22	60	58	0.0023	0.1693076
WE-4482	Pancancer	PANCANCER	ENSG00000060656	PTPRU	86	79	0.0023	0.1693076
WE-4482	Pancancer	PANCANCER	ENSG00000114455	HHLA2	40	35	0.0023	0.1693076
WE-4482	Pancancer	PANCANCER	ENSG00000183579	ZNRF3	38	35	0.0023	0.1693076
WE-4482	Pancancer	PANCANCER	ENSG00000198121	LPAR1	39	38	0.0023	0.1693076
WE-4482	Pancancer	PANCANCER	ENSG00000106538	RARRES2	16	15	0.0023	0.1693076
WE-4482	Pancancer	PANCANCER	ENSG00000075702	WDR62	63	60	0.0024	0.1732047059
WE-4482	Pancancer	PANCANCER	ENSG00000162687	KCNT2	155	140	0.0024	0.1732047059
WE-4482	Pancancer	PANCANCER	ENSG00000240771	ARHGEF25	28	26	0.0024	0.1732047059
WE-4482	Pancancer	PANCANCER	ENSG00000154099	DNAAF1	44	44	0.0024	0.1732047059
WE-4482	Pancancer	PANCANCER	ENSG00000184792	OSBP2	40	37	0.0024	0.1732047059
WE-4482	Pancancer	PANCANCER	ENSG00000166920	C15orf48	5	5	0.0025	0.1749334601
WE-4482	Pancancer	PANCANCER	ENSG00000164398	ACSL6	53	49	0.0025	0.1749334601
WE-4482	Pancancer	PANCANCER	ENSG00000172164	SNTB1	30	30	0.0025	0.1749334601
WE-4482	Pancancer	PANCANCER	ENSG00000197345	MRPL21	12	10	0.0025	0.1749334601
WE-4482	Pancancer	PANCANCER	ENSG00000214575	CPEB1	29	29	0.0025	0.1749334601
WE-4482	Pancancer	PANCANCER	ENSG00000129197	RPAIN	8	7	0.0025	0.1749334601
WE-4482	Pancancer	PANCANCER	ENSG00000165688	PMPCA	24	24	0.0025	0.1749334601
WE-4482	Pancancer	PANCANCER	ENSG00000145819	ARHGAP26	42	40	0.0025	0.1749334601
WE-4482	Pancancer	PANCANCER	ENSG00000117410	ATP6V0B	9	9	0.0026	0.1785365672
WE-4482	Pancancer	PANCANCER	ENSG00000141027	NCOR1	122	114	0.0026	0.1785365672
WE-4482	Pancancer	PANCANCER	ENSG00000129625	REEP5	7	7	0.0026	0.1785365672
WE-4482	Pancancer	PANCANCER	ENSG00000151632	AKR1C2	10	10	0.0026	0.1785365672
WE-4482	Pancancer	PANCANCER	ENSG00000119705	SLIRP	2	2	0.0026	0.1785365672
WE-4482	Pancancer	PANCANCER	ENSG00000141556	TBCD	52	49	0.0027	0.18403
WE-4482	Pancancer	PANCANCER	ENSG00000100034	PPM1F	19	18	0.0027	0.18403
WE-4482	Pancancer	PANCANCER	ENSG00000137203	TFAP2A	26	24	0.0028	0.1894426471
WE-4482	Pancancer	PANCANCER	ENSG00000198933	TBKBP1	12	12	0.0028	0.1894426471
WE-4482	Pancancer	PANCANCER	ENSG00000171604	CXXC5	23	22	0.0029	0.192666787
WE-4482	Pancancer	PANCANCER	ENSG00000130165	ELOF1	8	8	0.0029	0.192666787
WE-4482	Pancancer	PANCANCER	ENSG00000170214	ADRA1B	16	16	0.0029	0.192666787
WE-4482	Pancancer	PANCANCER	ENSG00000105835	NAMPT	19	18	0.0029	0.192666787
WE-4482	Pancancer	PANCANCER	ENSG00000079277	MKNK1	13	13	0.0029	0.192666787
WE-4482	Pancancer	PANCANCER	ENSG00000130764	LRRC47	29	29	0.003	0.1978817204
WE-4482	Pancancer	PANCANCER	ENSG00000166262	FAM227B	40	38	0.003	0.1978817204
WE-4482	Pancancer	PANCANCER	ENSG00000100697	DICER1	89	86	0.0031	0.2001729825
WE-4482	Pancancer	PANCANCER	ENSG00000162728	KCNJ9	15	15	0.0031	0.2001729825
WE-4482	Pancancer	PANCANCER	ENSG00000182095	TNRC18	81	70	0.0031	0.2001729825
WE-4482	Pancancer	PANCANCER	ENSG00000148337	CIZ1	26	26	0.0031	0.2001729825
WE-4482	Pancancer	PANCANCER	ENSG00000187514	PTMA	4	4	0.0031	0.2001729825
WE-4482	Pancancer	PANCANCER	ENSG00000198754	OXCT2	6	6	0.0031	0.2001729825
WE-4482	Pancancer	PANCANCER	ENSG00000137845	ADAM10	37	35	0.0032	0.2044777778
WE-4482	Pancancer	PANCANCER	ENSG00000214530	STARD10	15	15	0.0032	0.2044777778
WE-4482	Pancancer	PANCANCER	ENSG00000115468	EFHD1	9	9	0.0032	0.2044777778
WE-4482	Pancancer	PANCANCER	ENSG00000129675	ARHGEF6	54	52	0.0033	0.2044777778
WE-4482	Pancancer	PANCANCER	ENSG00000186160	CYP4Z1	40	38	0.0033	0.2044777778
WE-4482	Pancancer	PANCANCER	ENSG00000157445	CACNA2D3	120	99	0.0033	0.2044777778
WE-4482	Pancancer	PANCANCER	ENSG00000106536	POU6F2	59	53	0.0033	0.2044777778
WE-4482	Pancancer	PANCANCER	ENSG00000141639	MAPK4	66	59	0.0033	0.2044777778
WE-4482	Pancancer	PANCANCER	ENSG00000090266	NDUFB2	9	9	0.0033	0.2044777778
WE-4482	Pancancer	PANCANCER	ENSG00000117640	MTFR1L	7	7	0.0033	0.2044777778
WE-4482	Pancancer	PANCANCER	ENSG00000137947	GTF2B	11	10	0.0033	0.2044777778
WE-4482	Pancancer	PANCANCER	ENSG00000178403	NEUROG2	11	11	0.0034	0.2044777778
WE-4482	Pancancer	PANCANCER	ENSG00000198914	POU3F3	13	12	0.0034	0.2044777778
WE-4482	Pancancer	PANCANCER	ENSG00000152822	GRM1	139	129	0.0034	0.2044777778
WE-4482	Pancancer	PANCANCER	ENSG00000186350	RXRA	34	33	0.0034	0.2044777778
WE-4482	Pancancer	PANCANCER	ENSG00000186407	CD300E	29	28	0.0034	0.2044777778
WE-4482	Pancancer	PANCANCER	ENSG00000168772	CXXC4	15	15	0.0034	0.2044777778
WE-4482	Pancancer	PANCANCER	ENSG00000147724	FAM135B	323	255	0.0034	0.2044777778
WE-4482	Pancancer	PANCANCER	ENSG00000105576	TNPO2	36	35	0.0034	0.2044777778
WE-4482	Pancancer	PANCANCER	ENSG00000125730	C3	134	117	0.0034	0.2044777778
WE-4482	Pancancer	PANCANCER	ENSG00000185818	NAT8L	3	3	0.0034	0.2044777778
WE-4482	Pancancer	PANCANCER	ENSG00000063241	ISOC2	9	9	0.0035	0.2084482201
WE-4482	Pancancer	PANCANCER	ENSG00000113389	NPR3	39	38	0.0035	0.2084482201
WE-4482	Pancancer	PANCANCER	ENSG00000108107	RPL28	8	8	0.0035	0.2084482201
WE-4482	Pancancer	PANCANCER	ENSG00000180917	CMTR2	37	37	0.0036	0.2116638978
WE-4482	Pancancer	PANCANCER	ENSG00000168066	SF1	30	30	0.0036	0.2116638978
WE-4482	Pancancer	PANCANCER	ENSG00000158458	NRG2	30	29	0.0036	0.2116638978
WE-4482	Pancancer	PANCANCER	ENSG00000167680	SEMA6B	32	30	0.0036	0.2116638978
WE-4482	Pancancer	PANCANCER	ENSG00000052850	ALX4	35	32	0.0037	0.214122956
WE-4482	Pancancer	PANCANCER	ENSG00000137501	SYTL2	54	52	0.0037	0.214122956
WE-4482	Pancancer	PANCANCER	ENSG00000198853	RUSC2	57	51	0.0037	0.214122956
WE-4482	Pancancer	PANCANCER	ENSG00000196131	VN1R2	46	42	0.0037	0.214122956
WE-4482	Pancancer	PANCANCER	ENSG00000197249	SERPINA1	30	30	0.0037	0.214122956
WE-4482	Pancancer	PANCANCER	ENSG00000205358	MT1H	3	3	0.0038	0.2171782609
WE-4482	Pancancer	PANCANCER	ENSG00000173728	C1orf100	6	6	0.0038	0.2171782609
WE-4482	Pancancer	PANCANCER	ENSG00000180481	GLIPR1L2	22	21	0.0038	0.2171782609
WE-4482	Pancancer	PANCANCER	ENSG00000214941	ZSWIM7	4	4	0.0038	0.2171782609
WE-4482	Pancancer	PANCANCER	ENSG00000111452	GPR133	80	74	0.0039	0.220158589
WE-4482	Pancancer	PANCANCER	ENSG00000060138	YBX3	18	18	0.0039	0.220158589
WE-4482	Pancancer	PANCANCER	ENSG00000118733	OLFM3	61	58	0.0039	0.220158589
WE-4482	Pancancer	PANCANCER	ENSG00000241127	YAE1D1	12	12	0.0039	0.220158589
WE-4482	Pancancer	PANCANCER	ENSG00000188738	FSIP2	31	31	0.004	0.2217228916
WE-4482	Pancancer	PANCANCER	ENSG00000135423	GLS2	17	17	0.004	0.2217228916
WE-4482	Pancancer	PANCANCER	ENSG00000126903	SLC10A3	22	21	0.004	0.2217228916
WE-4482	Pancancer	PANCANCER	ENSG00000103064	SLC7A6	18	18	0.004	0.2217228916
WE-4482	Pancancer	PANCANCER	ENSG00000104529	EEF1D	27	25	0.004	0.2217228916
WE-4482	Pancancer	PANCANCER	ENSG00000130699	TAF4	44	43	0.004	0.2217228916
WE-4482	Pancancer	PANCANCER	ENSG00000005882	PDK2	11	11	0.0041	0.2225731563
WE-4482	Pancancer	PANCANCER	ENSG00000141252	VPS53	31	28	0.0041	0.2225731563
WE-4482	Pancancer	PANCANCER	ENSG00000163166	IWS1	38	34	0.0041	0.2225731563
WE-4482	Pancancer	PANCANCER	ENSG00000187109	NAP1L1	16	16	0.0041	0.2225731563
WE-4482	Pancancer	PANCANCER	ENSG00000166025	AMOTL1	42	41	0.0041	0.2225731563
WE-4482	Pancancer	PANCANCER	ENSG00000197181	PIWIL2	45	42	0.0041	0.2225731563
WE-4482	Pancancer	PANCANCER	ENSG00000088325	TPX2	30	30	0.0041	0.2225731563
WE-4482	Pancancer	PANCANCER	ENSG00000088992	TESC	8	8	0.0042	0.2273311765
WE-4482	Pancancer	PANCANCER	ENSG00000112200	ZNF451	53	52	0.0043	0.2313827485
WE-4482	Pancancer	PANCANCER	ENSG00000203908	KHDC3L	33	33	0.0043	0.2313827485
WE-4482	Pancancer	PANCANCER	ENSG00000173175	ADCY5	86	83	0.0044	0.2353872093
WE-4482	Pancancer	PANCANCER	ENSG00000132507	EIF5A	8	8	0.0044	0.2353872093
WE-4482	Pancancer	PANCANCER	ENSG00000149452	SLC22A8	35	35	0.0045	0.2359358974
WE-4482	Pancancer	PANCANCER	ENSG00000163110	PDLIM5	27	27	0.0045	0.2359358974
WE-4482	Pancancer	PANCANCER	ENSG00000176049	JAKMIP2	67	60	0.0045	0.2359358974
WE-4482	Pancancer	PANCANCER	ENSG00000204120	GIGYF2	70	68	0.0045	0.2359358974
WE-4482	Pancancer	PANCANCER	ENSG00000168959	GRM5	95	92	0.0045	0.2359358974
WE-4482	Pancancer	PANCANCER	ENSG00000165972	CCDC38	34	32	0.0045	0.2359358974
WE-4482	Pancancer	PANCANCER	ENSG00000119318	RAD23B	14	14	0.0045	0.2359358974
WE-4482	Pancancer	PANCANCER	ENSG00000167971	CASKIN1	34	32	0.0046	0.237791573
WE-4482	Pancancer	PANCANCER	ENSG00000120149	MSX2	11	11	0.0046	0.237791573
WE-4482	Pancancer	PANCANCER	ENSG00000116560	SFPQ	12	12	0.0046	0.237791573
WE-4482	Pancancer	PANCANCER	ENSG00000120992	LYPLA1	6	6	0.0046	0.237791573
WE-4482	Pancancer	PANCANCER	ENSG00000176978	DPP7	11	11	0.0046	0.237791573
WE-4482	Pancancer	PANCANCER	ENSG00000188820	FAM26F	6	5	0.0047	0.2389339779
WE-4482	Pancancer	PANCANCER	ENSG00000054118	THRAP3	63	55	0.0047	0.2389339779
WE-4482	Pancancer	PANCANCER	ENSG00000108846	ABCC3	82	78	0.0047	0.2389339779
WE-4482	Pancancer	PANCANCER	ENSG00000064393	HIPK2	53	50	0.0047	0.2389339779
WE-4482	Pancancer	PANCANCER	ENSG00000163508	EOMES	34	33	0.0047	0.2389339779
WE-4482	Pancancer	PANCANCER	ENSG00000164889	SLC4A2	51	45	0.0047	0.2389339779
WE-4482	Pancancer	PANCANCER	ENSG00000137573	SULF1	94	85	0.0048	0.2413508197
WE-4482	Pancancer	PANCANCER	ENSG00000071082	RPL31	8	6	0.0048	0.2413508197
WE-4482	Pancancer	PANCANCER	ENSG00000164690	SHH	21	18	0.0048	0.2413508197
WE-4482	Pancancer	PANCANCER	ENSG00000148773	MKI67	164	141	0.0048	0.2413508197
WE-4482	Pancancer	PANCANCER	ENSG00000162105	SHANK2	110	98	0.0049	0.2443758808
WE-4482	Pancancer	PANCANCER	ENSG00000111731	C2CD5	47	45	0.0049	0.2443758808
WE-4482	Pancancer	PANCANCER	ENSG00000160219	GAB3	39	38	0.0049	0.2443758808
WE-4482	Pancancer	PANCANCER	ENSG00000204314	PRRT1	16	15	0.005	0.2453733333
WE-4482	Pancancer	PANCANCER	ENSG00000124762	CDKN1A	16	16	0.005	0.2453733333
WE-4482	Pancancer	PANCANCER	ENSG00000198892	SHISA4	11	11	0.005	0.2453733333
WE-4482	Pancancer	PANCANCER	ENSG00000170684	ZNF296	13	12	0.005	0.2453733333
WE-4482	Pancancer	PANCANCER	ENSG00000075035	WSCD2	82	74	0.005	0.2453733333
WE-4482	Pancancer	PANCANCER	ENSG00000165071	TMEM71	28	28	0.005	0.2453733333
WE-4482	Pancancer	PANCANCER	ENSG00000143575	HAX1	12	12	0.0051	0.2482944444
WE-4482	Pancancer	PANCANCER	ENSG00000103742	IGDCC4	71	65	0.0051	0.2482944444
WE-4482	Pancancer	PANCANCER	ENSG00000187323	DCC	231	191	0.0051	0.2482944444
WE-4482	Prostate adenocarcinoma	PRAD	ENSG00000141510	TP53	16	16	0.0000001	0.0002201
WE-4482	Prostate adenocarcinoma	PRAD	ENSG00000092200	RPGRIP1	2	2	0.0001	0.11005
WE-4482	Prostate adenocarcinoma	PRAD	ENSG00000109536	FRG1	3	3	0.000175	0.1283916667
WE-4482	Prostate adenocarcinoma	PRAD	ENSG00000167548	KMT2D	5	5	0.0003	0.165075
WE-4482	Skin cutaneous melanoma	SKCM	ENSG00000157764	BRAF	119	114	0.0000001	0.00035885
WE-4482	Skin cutaneous melanoma	SKCM	ENSG00000189079	ARID2	42	35	0.0000001	0.00035885
WE-4482	Skin cutaneous melanoma	SKCM	ENSG00000141510	TP53	28	27	0.0000001	0.00035885
WE-4482	Skin cutaneous melanoma	SKCM	ENSG00000147889	CDKN2A	21	21	0.0000001	0.00035885
WE-4482	Skin cutaneous melanoma	SKCM	ENSG00000171862	PTEN	13	13	0.000003125	0.00897125
WE-4482	Skin cutaneous melanoma	SKCM	ENSG00000196712	NF1	45	35	0.000009375	0.0192241071
WE-4482	Skin cutaneous melanoma	SKCM	ENSG00000213281	NRAS	68	68	0.000009375	0.0192241071
WE-4482	Skin cutaneous melanoma	SKCM	ENSG00000154359	LONRF1	2	2	0.00004375	0.0784984375
WE-4482	Skin cutaneous melanoma	SKCM	ENSG00000198162	MAN1A2	5	5	0.0001	0.1594888889
WE-4482	Skin cutaneous melanoma	SKCM	ENSG00000049618	ARID1B	18	16	0.000125	0.179425
WE-4482	Skin cutaneous melanoma	SKCM	ENSG00000185760	KCNQ5	35	30	0.000175	0.2050571429
WE-4482	Skin cutaneous melanoma	SKCM	ENSG00000204344	STK19	12	10	0.000175	0.2050571429
WE-4482	Skin cutaneous melanoma	SKCM	ENSG00000104499	GML	10	10	0.0002	0.2050571429
WE-4482	Skin cutaneous melanoma	SKCM	ENSG00000144580	RQCD1	5	5	0.0002	0.2050571429
WE-4482	Skin cutaneous melanoma	SKCM	ENSG00000197233	OR1J2	17	16	0.00025	0.2392333333
WE-4482	Skin cutaneous melanoma	SKCM	ENSG00000146373	RNF217	8	8	0.000275	0.246709375
WE-4482	Stomach adenocarcinoma	STAD	ENSG00000117713	ARID1A	20	17	0.0000001	0.0002974
WE-4482	Stomach adenocarcinoma	STAD	ENSG00000141510	TP53	50	50	0.0000001	0.0002974
WE-4482	Stomach adenocarcinoma	STAD	ENSG00000121879	PIK3CA	25	21	0.0000001	0.0002974
WE-4482	Stomach adenocarcinoma	STAD	ENSG00000203710	CR1	14	10	1.3671875E-06	0.0030495117
WE-4482	Stomach adenocarcinoma	STAD	ENSG00000175387	SMAD2	6	5	0.00001875	0.0334575
WE-4482	Stomach adenocarcinoma	STAD	ENSG00000137177	KIF13A	5	5	0.0000375	0.0557625
WE-4482	Stomach adenocarcinoma	STAD	ENSG00000161681	SHANK1	8	6	0.00004375	0.0557625
WE-4482	Stomach adenocarcinoma	STAD	ENSG00000183337	BCOR	8	8	0.0001375	0.153346875
WE-4482	Stomach adenocarcinoma	STAD	ENSG00000167748	KLK1	2	2	0.000225	0.200745
WE-4482	Stomach adenocarcinoma	STAD	ENSG00000142606	MMEL1	2	2	0.000225	0.200745
WE-4482	Stomach adenocarcinoma	STAD	ENSG00000145715	RASA1	6	6	0.000275	0.2058923077
WE-4482	Stomach adenocarcinoma	STAD	ENSG00000166801	FAM111A	8	6	0.0003	0.2058923077
WE-4482	Stomach adenocarcinoma	STAD	ENSG00000168386	FILIP1L	3	3	0.0003	0.2058923077
WE-4482	Thyroid carcinoma	THCA	ENSG00000157764	BRAF	183	183	0.0000001	0.0000893
WE-4482	Thyroid carcinoma	THCA	ENSG00000149531	FRG1B	41	34	0.0006	0.22325
WE-4482	Thyroid carcinoma	THCA	ENSG00000171988	JMJD1C	4	4	0.00095	0.22325
WE-4482	Thyroid carcinoma	THCA	ENSG00000102900	NUP93	2	2	0.00115	0.22325
WE-4482	Thyroid carcinoma	THCA	ENSG00000145979	TBC1D7	2	2	0.0013	0.22325
WE-4482	Thyroid carcinoma	THCA	ENSG00000152284	TCF7L1	2	2	0.0016	0.22325
WE-4482	Thyroid carcinoma	THCA	ENSG00000167889	MGAT5B	2	2	0.002	0.22325
WE-4482	Thyroid carcinoma	THCA	ENSG00000119285	HEATR1	3	3	0.002	0.22325
WE-4482	Uterine corpus endometrial carcinoma	UCEC	ENSG00000168036	CTNNB1	69	66	0.0000001	0.00018524
WE-4482	Uterine corpus endometrial carcinoma	UCEC	ENSG00000117713	ARID1A	48	47	0.0000001	0.00018524
WE-4482	Uterine corpus endometrial carcinoma	UCEC	ENSG00000171862	PTEN	130	101	0.0000001	0.00018524
WE-4482	Uterine corpus endometrial carcinoma	UCEC	ENSG00000102974	CTCF	30	27	0.0000001	0.00018524
WE-4482	Uterine corpus endometrial carcinoma	UCEC	ENSG00000141510	TP53	57	56	0.0000001	0.00018524
WE-4482	Uterine corpus endometrial carcinoma	UCEC	ENSG00000133703	KRAS	48	47	0.0000003	0.0004631
WE-4482	Uterine corpus endometrial carcinoma	UCEC	ENSG00000160007	ARHGAP35	20	16	0.0000009	0.00115775
WE-4482	Uterine corpus endometrial carcinoma	UCEC	ENSG00000140836	ZFHX3	24	21	0.000001	0.00115775
WE-4482	Uterine corpus endometrial carcinoma	UCEC	ENSG00000109670	FBXW7	28	26	2.34375E-06	0.0024119792
WE-4482	Uterine corpus endometrial carcinoma	UCEC	ENSG00000183569	SERHL2	4	4	0.00001875	0.0157875
WE-4482	Uterine corpus endometrial carcinoma	UCEC	ENSG00000145675	PIK3R1	22	21	0.00001875	0.0157875
WE-4482	Uterine corpus endometrial carcinoma	UCEC	ENSG00000044446	PHKA2	5	5	0.000021875	0.0168838542
WE-4482	Uterine corpus endometrial carcinoma	UCEC	ENSG00000121879	PIK3CA	141	113	0.000025	0.0178115385
WE-4482	Uterine corpus endometrial carcinoma	UCEC	ENSG00000105568	PPP2R1A	20	19	0.00005	0.0330785714
WE-4482	Uterine corpus endometrial carcinoma	UCEC	ENSG00000171681	ATF7IP	6	5	0.0000625	0.0385916667
WE-4482	Uterine corpus endometrial carcinoma	UCEC	ENSG00000198176	TFDP1	7	7	0.00008125	0.0470335938
WE-4482	Uterine corpus endometrial carcinoma	UCEC	ENSG00000136848	DAB2IP	2	2	0.000125	0.0643194444
WE-4482	Uterine corpus endometrial carcinoma	UCEC	ENSG00000110092	CCND1	10	10	0.000125	0.0643194444
WE-4482	Uterine corpus endometrial carcinoma	UCEC	ENSG00000125798	FOXA2	8	7	0.0001375	0.0670276316
WE-4482	Uterine corpus endometrial carcinoma	UCEC	ENSG00000153487	ING1	8	8	0.00015	0.069465
WE-4482	Uterine corpus endometrial carcinoma	UCEC	ENSG00000049618	ARID1B	8	7	0.0002	0.0842
WE-4482	Uterine corpus endometrial carcinoma	UCEC	ENSG00000055118	KCNH2	11	7	0.0002	0.0842
WE-4482	Uterine corpus endometrial carcinoma	UCEC	ENSG00000138964	PARVG	2	2	0.00035	0.1350708333
WE-4482	Uterine corpus endometrial carcinoma	UCEC	ENSG00000272333	KMT2B	23	18	0.00035	0.1350708333
WE-4482	Uterine corpus endometrial carcinoma	UCEC	ENSG00000138757	G3BP2	3	3	0.0004	0.148192
WE-4482	Uterine corpus endometrial carcinoma	UCEC	ENSG00000100393	EP300	10	10	0.00045	0.1543666667
WE-4482	Uterine corpus endometrial carcinoma	UCEC	ENSG00000135541	AHI1	2	2	0.00045	0.1543666667
WE-4482	Uterine corpus endometrial carcinoma	UCEC	ENSG00000130726	TRIM28	3	3	0.00055	0.1819321429
WE-4482	Uterine corpus endometrial carcinoma	UCEC	ENSG00000090621	PABPC4	2	2	0.0007	0.18524
WE-4482	Uterine corpus endometrial carcinoma	UCEC	ENSG00000151150	ANK3	20	17	0.0007	0.18524
WE-4482	Uterine corpus endometrial carcinoma	UCEC	ENSG00000135924	DNAJB2	3	3	0.0007	0.18524
WE-4482	Uterine corpus endometrial carcinoma	UCEC	ENSG00000234560	OR10G8	3	3	0.0007	0.18524
WE-4482	Uterine corpus endometrial carcinoma	UCEC	ENSG00000111642	CHD4	25	24	0.0007	0.18524
WE-4482	Uterine corpus endometrial carcinoma	UCEC	ENSG00000183908	LRRC55	2	2	0.0007	0.18524
WE-4482	Uterine corpus endometrial carcinoma	UCEC	ENSG00000134352	IL6ST	5	5	0.0007	0.18524
WE-4482	Uterine corpus endometrial carcinoma	UCEC	ENSG00000135968	GCC2	2	2	0.0008	0.1949894737
WE-4482	Uterine corpus endometrial carcinoma	UCEC	ENSG00000066382	MPPED2	4	4	0.0008	0.1949894737
WE-4482	Uterine corpus endometrial carcinoma	UCEC	ENSG00000174197	MGA	19	15	0.0008	0.1949894737
WE-4482	Uterine corpus endometrial carcinoma	UCEC	ENSG00000164045	CDC25A	2	2	0.00085	0.1984714286
WE-4482	Uterine corpus endometrial carcinoma	UCEC	ENSG00000226288	OR52I2	2	2	0.0009	0.1984714286
WE-4482	Uterine corpus endometrial carcinoma	UCEC	ENSG00000157540	DYRK1A	7	7	0.0009	0.1984714286
WE-4482	Uterine corpus endometrial carcinoma	UCEC	ENSG00000183578	TNFAIP8L3	2	2	0.0009	0.1984714286
WE-4482	Uterine corpus endometrial carcinoma	UCEC	ENSG00000040933	INPP4A	8	8	0.001	0.2058222222
WE-4482	Uterine corpus endometrial carcinoma	UCEC	ENSG00000076513	ANKRD13A	3	3	0.001	0.2058222222
WE-4482	Uterine corpus endometrial carcinoma	UCEC	ENSG00000138750	NUP54	2	2	0.001	0.2058222222
WE-4482	Uterine corpus endometrial carcinoma	UCEC	ENSG00000118762	PKD2	3	3	0.0011	0.207922449
WE-4482	Uterine corpus endometrial carcinoma	UCEC	ENSG00000137200	CMTR1	3	3	0.0011	0.207922449
WE-4482	Uterine corpus endometrial carcinoma	UCEC	ENSG00000130165	ELOF1	3	3	0.0011	0.207922449
WE-4482	Uterine corpus endometrial carcinoma	UCEC	ENSG00000138031	ADCY3	6	6	0.0011	0.207922449
WE-4482	Uterine corpus endometrial carcinoma	UCEC	ENSG00000185008	ROBO2	6	6	0.0012	0.2179294118
WE-4482	Uterine corpus endometrial carcinoma	UCEC	ENSG00000111452	GPR133	6	6	0.0012	0.2179294118
WE-4482	Uterine corpus endometrial carcinoma	UCEC	ENSG00000089250	NOS1	10	10	0.0013	0.2271811321
WE-4482	Uterine corpus endometrial carcinoma	UCEC	ENSG00000073350	LLGL2	3	3	0.0013	0.2271811321
WE-4482	Uterine corpus endometrial carcinoma	UCEC	ENSG00000197841	ZNF181	2	2	0.0014	0.2352253968
WE-4482	Uterine corpus endometrial carcinoma	UCEC	ENSG00000144559	TAMM41	3	2	0.0015	0.2352253968
WE-4482	Uterine corpus endometrial carcinoma	UCEC	ENSG00000169375	SIN3A	13	12	0.0015	0.2352253968
WE-4482	Uterine corpus endometrial carcinoma	UCEC	ENSG00000187957	DNER	7	7	0.0015	0.2352253968
WE-4482	Uterine corpus endometrial carcinoma	UCEC	ENSG00000060339	CCAR1	4	4	0.0015	0.2352253968
WE-4482	Uterine corpus endometrial carcinoma	UCEC	ENSG00000171860	C3AR1	2	2	0.0015	0.2352253968
WE-4482	Uterine corpus endometrial carcinoma	UCEC	ENSG00000139687	RB1	10	9	0.0016	0.2352253968
WE-4482	Uterine corpus endometrial carcinoma	UCEC	ENSG00000174437	ATP2A2	2	2	0.0016	0.2352253968
WE-4482	Uterine corpus endometrial carcinoma	UCEC	ENSG00000112787	FBRSL1	2	2	0.0016	0.2352253968
WE-4482	Uterine corpus endometrial carcinoma	UCEC	ENSG00000003400	CASP10	3	3	0.0016	0.2352253968
WG-505	Bladder urothelial carcinoma	BLCA	ENSG00000124762	CDKN1A	2	2	0.0007	0.1391
WG-505	Bladder urothelial carcinoma	BLCA	ENSG00000147050	KDM6A	4	3	0.0009	0.1391
WG-505	Bladder urothelial carcinoma	BLCA	ENSG00000197694	SPTAN1	2	2	0.0011	0.1391
WG-505	Bladder urothelial carcinoma	BLCA	ENSG00000046889	PREX2	3	3	0.0013	0.1391
WG-505	Breast invasive carcinoma	BRCA	ENSG00000141510	TP53	29	27	0.00001	0.00628
WG-505	Breast invasive carcinoma	BRCA	ENSG00000039523	FAM65A	2	2	0.00065	0.2041
WG-505	Colorectal cancer	CRC	ENSG00000117713	ARID1A	5	5	0.00001	0.0161666667
WG-505	Colorectal cancer	CRC	ENSG00000169291	SHE	3	3	0.00001	0.0161666667
WG-505	Colorectal cancer	CRC	ENSG00000134982	APC	29	17	0.00001	0.0161666667
WG-505	Colorectal cancer	CRC	ENSG00000174197	MGA	6	5	0.00002	0.02425
WG-505	Colorectal cancer	CRC	ENSG00000171862	PTEN	5	4	0.0001625	0.157625
WG-505	Colorectal cancer	CRC	ENSG00000184675	AMER1	4	4	0.000225	0.181875
WG-505	Colorectal cancer	CRC	ENSG00000114416	FXR1	3	3	0.0003	0.2078571429
WG-505	Colorectal cancer	CRC	ENSG00000173230	GOLGB1	16	8	0.00035	0.2121875
WG-505	Colorectal cancer	CRC	ENSG00000164393	GPR111	2	2	0.00045	0.2425
WG-505	Glioblastoma multiforme	GBM	ENSG00000141510	TP53	7	6	0.0011	0.0649
WG-505	Head and neck squamous cell carcinoma	HNSC	ENSG00000121879	PIK3CA	5	5	0.0000875	0.014175
WG-505	Kidney chromophobe	KICH	ENSG00000103197	TSC2	2	2	0.0447	0.0894
WG-505	Kidney chromophobe	KICH	ENSG00000141510	TP53	2	2	0.1608	0.1608
WG-505	Kidney renal clear cell carcinoma	KIRC	ENSG00000181555	SETD2	2	2	0.0037	0.1196
WG-505	Kidney renal clear cell carcinoma	KIRC	ENSG00000163939	PBRM1	6	6	0.0052	0.1196
WG-505	Brain lower grade glioma	LGG	ENSG00000079432	CIC	5	5	0.0081	0.03675
WG-505	Brain lower grade glioma	LGG	ENSG00000141510	TP53	2	2	0.0105	0.03675
WG-505	Brain lower grade glioma	LGG	ENSG00000154358	OBSCN	3	3	0.0231	0.04725
WG-505	Brain lower grade glioma	LGG	ENSG00000138413	IDH1	15	15	0.027	0.04725
WG-505	Brain lower grade glioma	LGG	ENSG00000069018	TRPC7	2	2	0.1482	0.20748
WG-505	Lung adenocarcinoma	LUAD	ENSG00000151835	SACS	3	3	0.00015	0.1015
WG-505	Lung adenocarcinoma	LUAD	ENSG00000141431	ASXL3	6	6	0.0002	0.1015
WG-505	Lung squamous cell carcinoma	LUSC	ENSG00000148400	NOTCH1	10	10	0.00001	0.01685
WG-505	Lung squamous cell carcinoma	LUSC	ENSG00000167548	KMT2D	6	5	0.00002	0.01685
WG-505	Lung squamous cell carcinoma	LUSC	ENSG00000141510	TP53	18	18	0.0000875	0.0491458333
WG-505	Pancancer	PANCANCER	ENSG00000134982	APC	43	29	0.00001	0.023265
WG-505	Pancancer	PANCANCER	ENSG00000171862	PTEN	26	21	0.00001	0.023265
WG-505	Pancancer	PANCANCER	ENSG00000121879	PIK3CA	80	69	0.00001	0.023265
WG-505	Pancancer	PANCANCER	ENSG00000117713	ARID1A	20	18	0.00001	0.023265
WG-505	Pancancer	PANCANCER	ENSG00000133703	KRAS	41	37	0.00001	0.023265
WG-505	Pancancer	PANCANCER	ENSG00000141510	TP53	105	101	0.00001	0.023265
WG-505	Pancancer	PANCANCER	ENSG00000083857	FAT1	36	29	0.00002	0.0398828571
WG-505	Pancancer	PANCANCER	ENSG00000109670	FBXW7	27	23	0.00004	0.069795
WG-505	Pancancer	PANCANCER	ENSG00000167548	KMT2D	41	33	0.00006	0.09306
WG-505	Pancancer	PANCANCER	ENSG00000123200	ZC3H13	14	12	0.0001125	0.15703875
WG-505	Pancancer	PANCANCER	ENSG00000182872	RBM10	10	8	0.00015	0.19035
WG-505	Pancancer	PANCANCER	ENSG00000213760	ATP6V1G2	4	3	0.0002	0.23265
WG-505	Pancancer	PANCANCER	ENSG00000169435	RASSF6	2	2	0.000225	0.2415980769
WG-505	Pancancer	PANCANCER	ENSG00000102401	ARMCX3	4	3	0.00025	0.2492678571
WG-505	Thyroid carcinoma	THCA	ENSG00000157764	BRAF	7	7	0.0712	0.1469333333
WG-505	Thyroid carcinoma	THCA	ENSG00000154928	EPHB1	2	2	0.109	0.1469333333
WG-505	Thyroid carcinoma	THCA	ENSG00000185565	LSAMP	2	2	0.1102	0.1469333333
WG-505	Uterine corpus endometrial carcinoma	UCEC	ENSG00000145675	PIK3R1	5	5	0.00006	0.17532
WG-505	Uterine corpus endometrial carcinoma	UCEC	ENSG00000165275	TRMT10B	2	2	0.000175	0.21915
WG-505	Uterine corpus endometrial carcinoma	UCEC	ENSG00000141510	TP53	17	16	0.000225	0.21915
WG-505	Uterine corpus endometrial carcinoma	UCEC	ENSG00000125798	FOXA2	2	2	0.0003	0.21915
WG-608	Breast invasive carcinoma	BRCA	ENSG00000102195	GPR50	2	2	0.0001375	0.145475
WG-608	Breast invasive carcinoma	BRCA	ENSG00000100665	SERPINA4	2	2	0.0007	0.2468666667
WG-608	Breast invasive carcinoma	BRCA	ENSG00000132911	NMUR2	2	2	0.0007	0.2468666667
WG-608	Lymphoma B-cell	DLBC	ENSG00000117318	ID3	10	8	0.00001	0.00066
WG-608	Lymphoma B-cell	DLBC	ENSG00000117713	ARID1A	5	5	0.00001	0.00066
WG-608	Lymphoma B-cell	DLBC	ENSG00000167548	KMT2D	7	5	0.00001	0.00066
WG-608	Lymphoma B-cell	DLBC	ENSG00000181827	RFX7	4	3	0.0001625	0.00804375
WG-608	Lymphoma B-cell	DLBC	ENSG00000067560	RHOA	7	5	0.00045	0.01782
WG-608	Lymphoma B-cell	DLBC	ENSG00000120063	GNA13	6	6	0.0006	0.0198
WG-608	Lymphoma B-cell	DLBC	ENSG00000127616	SMARCA4	7	7	0.0009	0.0254571429
WG-608	Lymphoma B-cell	DLBC	ENSG00000125347	IRF1	2	2	0.0013	0.0286
WG-608	Lymphoma B-cell	DLBC	ENSG00000071564	TCF3	3	2	0.0013	0.0286
WG-608	Lymphoma B-cell	DLBC	ENSG00000166188	ZNF319	2	2	0.0023	0.04554
WG-608	Lymphoma B-cell	DLBC	ENSG00000142733	MAP3K6	2	2	0.003	0.054
WG-608	Lymphoma B-cell	DLBC	ENSG00000151693	ASAP2	2	2	0.0041	0.06765
WG-608	Lymphoma B-cell	DLBC	ENSG00000171451	DSEL	2	2	0.0053	0.0807230769
WG-608	Lymphoma B-cell	DLBC	ENSG00000100239	PPP6R2	4	4	0.006	0.0848571429
WG-608	Lymphoma B-cell	DLBC	ENSG00000171954	CYP4F22	2	2	0.007	0.0924
WG-608	Lymphoma B-cell	DLBC	ENSG00000116698	SMG7	2	2	0.0112	0.1386
WG-608	Lymphoma B-cell	DLBC	ENSG00000005339	CREBBP	11	9	0.016	0.1709052632
WG-608	Lymphoma B-cell	DLBC	ENSG00000140859	KIFC3	3	2	0.0163	0.1709052632
WG-608	Lymphoma B-cell	DLBC	ENSG00000105613	MAST1	2	2	0.0164	0.1709052632
WG-608	Lymphoma B-cell	DLBC	ENSG00000166888	STAT6	2	2	0.0177	0.1746
WG-608	Lymphoma B-cell	DLBC	ENSG00000065534	MYLK	2	2	0.0186	0.1746
WG-608	Lymphoma B-cell	DLBC	ENSG00000253729	PRKDC	3	3	0.0194	0.1746
WG-608	Lymphoma B-cell	DLBC	ENSG00000106462	EZH2	5	5	0.0227	0.1954173913
WG-608	Lymphoma B-cell	DLBC	ENSG00000090402	SI	3	3	0.0267	0.220275
WG-608	Lymphoma B-cell	DLBC	ENSG00000198626	RYR2	7	5	0.0287	0.2258666667
WG-608	Lymphoma B-cell	DLBC	ENSG00000141510	TP53	6	6	0.0301	0.2258666667
WG-608	Lymphoma B-cell	DLBC	ENSG00000120158	RCL1	2	2	0.0308	0.2258666667
WG-608	Lymphoma B-cell	DLBC	ENSG00000112249	ASCC3	3	3	0.0338	0.2305741935
WG-608	Lymphoma B-cell	DLBC	ENSG00000153707	PTPRD	2	2	0.0355	0.2305741935
WG-608	Lymphoma B-cell	DLBC	ENSG00000145675	PIK3R1	3	3	0.0358	0.2305741935
WG-608	Lymphoma B-cell	DLBC	ENSG00000071553	ATP6AP1	2	2	0.0361	0.2305741935
WG-608	Lymphoma B-cell	DLBC	ENSG00000175065	DSG4	2	2	0.0388	0.240075
WG-608	Lymphoma B-cell	DLBC	ENSG00000198286	CARD11	3	3	0.0405	0.2418810811
WG-608	Lymphoma B-cell	DLBC	ENSG00000182162	P2RY8	5	5	0.0425	0.2418810811
WG-608	Lymphoma B-cell	DLBC	ENSG00000101109	STK4	2	2	0.0432	0.2418810811
WG-608	Lymphoma B-cell	DLBC	ENSG00000172578	KLHL6	2	2	0.0447	0.2418810811
WG-608	Lymphoma B-cell	DLBC	ENSG00000154736	ADAMTS5	2	2	0.0452	0.2418810811
WG-608	Lymphoma B-cell	DLBC	ENSG00000105877	DNAH11	2	2	0.0467	0.2433315789
WG-608	Medulloblastoma	MD	ENSG00000167548	KMT2D	4	4	0.000125	0.012625
WG-608	Medulloblastoma	MD	ENSG00000175826	CTDNEP1	2	2	0.00035	0.017675
WG-608	Medulloblastoma	MD	ENSG00000117713	ARID1A	3	3	0.00065	0.0218833333
WG-608	Medulloblastoma	MD	ENSG00000198728	LDB1	2	2	0.0012	0.0303
WG-608	Medulloblastoma	MD	ENSG00000215301	DDX3X	16	15	0.0018	0.0319833333
WG-608	Medulloblastoma	MD	ENSG00000185920	PTCH1	5	4	0.0019	0.0319833333
WG-608	Medulloblastoma	MD	ENSG00000109670	FBXW7	4	3	0.0027	0.0389571429
WG-608	Medulloblastoma	MD	ENSG00000189079	ARID2	2	2	0.0043	0.0505
WG-608	Medulloblastoma	MD	ENSG00000005339	CREBBP	5	5	0.0045	0.0505
WG-608	Medulloblastoma	MD	ENSG00000128602	SMO	6	6	0.0055	0.05555
WG-608	Medulloblastoma	MD	ENSG00000060339	CCAR1	2	2	0.0093	0.0853909091
WG-608	Medulloblastoma	MD	ENSG00000108946	PRKAR1A	5	3	0.0136	0.1087692308
WG-608	Medulloblastoma	MD	ENSG00000055609	KMT2C	2	2	0.014	0.1087692308
WG-608	Medulloblastoma	MD	ENSG00000163638	ADAMTS9	2	2	0.023	0.1659285714
WG-608	Medulloblastoma	MD	ENSG00000168036	CTNNB1	13	11	0.0256	0.1723733333
WG-608	Pilocytic astrocytoma	PA	ENSG00000179295	PTPN11	2	2	0.0547	0.0873
WG-608	Pilocytic astrocytoma	PA	ENSG00000077782	FGFR1	5	4	0.0582	0.0873
WG-608	Pancancer	PANCANCER	ENSG00000141510	TP53	97	93	0.00001	0.01988
WG-608	Pancancer	PANCANCER	ENSG00000167548	KMT2D	29	22	0.00001	0.01988
WG-608	Pancancer	PANCANCER	ENSG00000117713	ARID1A	22	19	0.00001	0.01988
WG-608	Pancancer	PANCANCER	ENSG00000064012	CASP8	5	5	0.00001	0.01988
WG-608	Pancancer	PANCANCER	ENSG00000109670	FBXW7	13	12	0.00001	0.01988
WG-608	Pancancer	PANCANCER	ENSG00000120063	GNA13	8	8	0.00002	0.0284
WG-608	Pancancer	PANCANCER	ENSG00000127616	SMARCA4	28	25	0.00002	0.0284
WG-608	Pancancer	PANCANCER	ENSG00000215301	DDX3X	21	19	0.00004	0.0497
WG-608	Pancancer	PANCANCER	ENSG00000117318	ID3	11	9	0.0001	0.1104444444
WG-608	Pancancer	PANCANCER	ENSG00000147050	KDM6A	14	14	0.0001125	0.111825
WG-608	Pancancer	PANCANCER	ENSG00000156564	LRFN2	7	7	0.000225	0.1831052632
WG-608	Pancancer	PANCANCER	ENSG00000183337	BCOR	8	8	0.000225	0.1831052632
WG-608	Pancancer	PANCANCER	ENSG00000141646	SMAD4	7	6	0.0003	0.1831052632
WG-608	Pancancer	PANCANCER	ENSG00000055609	KMT2C	30	24	0.0003	0.1831052632
WG-608	Pancancer	PANCANCER	ENSG00000134109	EDEM1	2	2	0.0003	0.1831052632
WG-608	Pancancer	PANCANCER	ENSG00000204217	BMPR2	2	2	0.00035	0.1831052632
WG-608	Pancancer	PANCANCER	ENSG00000109805	NCAPG	3	3	0.00035	0.1831052632
WG-608	Pancancer	PANCANCER	ENSG00000147416	ATP6V1B2	3	3	0.00035	0.1831052632
WG-608	Pancancer	PANCANCER	ENSG00000184432	COPB2	5	5	0.00035	0.1831052632
WG-608	Pancancer	PANCANCER	ENSG00000169641	LUZP1	5	5	0.0004	0.1988
WG-608	Pancancer	PANCANCER	ENSG00000181827	RFX7	6	5	0.00045	0.213
WG-608	Pancancer	PANCANCER	ENSG00000105778	AVL9	3	3	0.00055	0.213
WG-608	Pancancer	PANCANCER	ENSG00000204120	GIGYF2	7	7	0.00055	0.213
WG-608	Pancancer	PANCANCER	ENSG00000133703	KRAS	12	11	0.0006	0.213
WG-608	Pancancer	PANCANCER	ENSG00000183134	PTGDR2	3	3	0.0006	0.213
WG-608	Pancancer	PANCANCER	ENSG00000115145	STAM2	3	3	0.0006	0.213
WG-608	Pancancer	PANCANCER	ENSG00000137996	RTCA	2	2	0.0006	0.213
WG-608	Pancancer	PANCANCER	ENSG00000123364	HOXC13	4	4	0.0006	0.213
WG-608	Pancancer	PANCANCER	ENSG00000189079	ARID2	9	9	0.00065	0.2227931034
WG-608	Pancancer	PANCANCER	ENSG00000169375	SIN3A	5	5	0.0007	0.2244516129
WG-608	Pancancer	PANCANCER	ENSG00000088320	REM1	6	6	0.0007	0.2244516129
WG-608	Pancancer	PANCANCER	ENSG00000060339	CCAR1	7	7	0.0008	0.2485
WG-608	Pancancer	PANCANCER	ENSG00000180871	CXCR2	4	4	0.00085	0.2485
WG-608	Pancancer	PANCANCER	ENSG00000175826	CTDNEP1	3	3	0.0009	0.2485
WG-608	Pancancer	PANCANCER	ENSG00000151240	DIP2C	10	9	0.0009	0.2485
WG-608	Pancancer	PANCANCER	ENSG00000187676	B3GALTL	4	4	0.0009	0.2485
WG-608	Stomach adenocarcinoma	STAD	ENSG00000117713	ARID1A	11	8	0.00001	0.024135
WG-608	Stomach adenocarcinoma	STAD	ENSG00000141510	TP53	44	43	0.00001	0.024135
WG-608	Stomach adenocarcinoma	STAD	ENSG00000109670	FBXW7	7	7	0.00003	0.04827
WG-608	Stomach adenocarcinoma	STAD	ENSG00000204120	GIGYF2	6	6	0.00004	0.04827
WG-608	Stomach adenocarcinoma	STAD	ENSG00000243232	PCDHAC2	4	4	0.0001875	0.1551535714
WG-608	Stomach adenocarcinoma	STAD	ENSG00000180871	CXCR2	2	2	0.000225	0.1551535714
WG-608	Stomach adenocarcinoma	STAD	ENSG00000204217	BMPR2	2	2	0.000225	0.1551535714

## Sheet: SPLICE SITES
Dataset	Tumor type description	Tumor type	Element ID	Symbol	Number mutations	Number mutated samples	P-value	Q-value
WG-505	Glioblastoma multiforme	GBM	ENSG00000141510	TP53	2	2	0.0006	0.0126
WG-505	Kidney renal clear cell carcinoma	KIRC	ENSG00000163939	PBRM1	4	4	0.0107	0.1168
WG-505	Kidney renal clear cell carcinoma	KIRC	ENSG00000092421	SEMA6A	2	2	0.0146	0.1168
WG-505	Brain lower grade glioma	LGG	ENSG00000162613	FUBP1	2	2	0.0662	0.2152
WG-505	Brain lower grade glioma	LGG	ENSG00000101181	MTG2	2	2	0.0875	0.2152
WG-505	Brain lower grade glioma	LGG	ENSG00000162825	NBPF8	2	2	0.1076	0.2152
WG-505	Lung adenocarcinoma	LUAD	ENSG00000118046	STK11	4	4	0.00001875	0.0083625
WG-505	Lung adenocarcinoma	LUAD	ENSG00000150275	PCDH15	3	3	0.0012	0.1784
WG-505	Lung adenocarcinoma	LUAD	ENSG00000168397	ATG4B	3	2	0.002	0.223
WG-505	Pancancer	PANCANCER	ENSG00000141510	TP53	16	16	0.0000001	0.0010827
WG-505	Pancancer	PANCANCER	ENSG00000196712	NF1	18	15	1.09375E-05	0.0507515625
WG-505	Pancancer	PANCANCER	ENSG00000118046	STK11	6	6	1.40625E-05	0.0507515625
WG-505	Skin cutaneous melanoma	SKCM	ENSG00000188869	TMC3	3	3	1.71875E-05	0.0536078125
WG-505	Skin cutaneous melanoma	SKCM	ENSG00000105401	CDC37	5	5	0.0002	0.233925
WG-505	Skin cutaneous melanoma	SKCM	ENSG00000205221	VIT	2	2	0.000225	0.233925
WG-608	Chronic lymphocytic leukemia	CLL	ENSG00000150275	PCDH15	2	2	0.0225	0.1575
WG-608	Lymphoma B-cell	DLBC	ENSG00000198626	RYR2	2	2	0.0011	0.0297
WG-608	Lymphoma B-cell	DLBC	ENSG00000140015	KCNH5	2	2	0.0032	0.036
WG-608	Lymphoma B-cell	DLBC	ENSG00000215301	DDX3X	2	2	0.004	0.036
WG-608	Lymphoma B-cell	DLBC	ENSG00000198947	DMD	3	2	0.0223	0.150525
WG-608	Lymphoma B-cell	DLBC	ENSG00000134871	COL4A2	2	2	0.0416	0.22464
WG-608	Liver cancer	LIHC	ENSG00000109689	STIM2	3	2	0.0007	0.20685
WG-608	Liver cancer	LIHC	ENSG00000141510	TP53	4	4	0.0007	0.20685
WG-608	Medulloblastoma	MD	ENSG00000147050	KDM6A	2	2	0.0062	0.1922
WG-608	Pancancer	PANCANCER	ENSG00000141510	TP53	21	17	0.0000001	0.0006363
WG-608	Stomach adenocarcinoma	STAD	ENSG00000141510	TP53	9	7	4.296875E-06	0.0111417969
WG-608	Stomach adenocarcinoma	STAD	ENSG00000126231	PROZ	9	9	0.000025	0.0324125
WG-608	Stomach adenocarcinoma	STAD	ENSG00000203710	CR1	4	4	0.000275	0.194475
WG-608	Stomach adenocarcinoma	STAD	ENSG00000153574	RPIA	2	2	0.0003	0.194475
WG-608	Stomach adenocarcinoma	STAD	ENSG00000187994	RINL	2	2	0.0004	0.20744

## Sheet: 3-UTRS
Dataset	Tumor type description	Tumor type	Element ID	Symbol	Number mutations	Number mutated samples	P-value	Q-value
WG-505	Breast invasive carcinoma	BRCA	ENSG00000117533	VAMP4	2	2	0.00045	0.1938
WG-505	Breast invasive carcinoma	BRCA	ENSG00000137648	TMPRSS4	4	4	0.0006	0.1938
WG-505	Kidney renal clear cell carcinoma	KIRC	ENSG00000143797	MBOAT2	2	2	0.0011	0.0704
WG-505	Lung squamous cell carcinoma	LUSC	ENSG00000197928	ZNF677	9	8	0.000075	0.1068
WG-505	Pancancer	PANCANCER	ENSG00000136122	BORA	2	2	5.46875E-06	0.0503464844
WG-505	Pancancer	PANCANCER	ENSG00000159259	CHAF1B	8	5	8.59375E-06	0.0503464844
WG-505	Skin cutaneous melanoma	SKCM	ENSG00000118526	TCF21	4	3	0.000021875	0.0477375
WG-505	Skin cutaneous melanoma	SKCM	ENSG00000178026	FAM211B	2	2	0.000025	0.0477375
WG-505	Thyroid carcinoma	THCA	ENSG00000136490	LIMD2	2	2	0.0107	0.0535
WG-505	Thyroid carcinoma	THCA	ENSG00000016391	CHDH	2	2	0.0357	0.061
WG-505	Thyroid carcinoma	THCA	ENSG00000188280	FAM230A	3	2	0.0366	0.061
WG-505	Thyroid carcinoma	THCA	ENSG00000178206	CYP4F31P	3	3	0.0725	0.090625
WG-608	Breast invasive carcinoma	BRCA	ENSG00000170191	NANP	2	2	0.00006875	0.07115625
WG-608	Breast invasive carcinoma	BRCA	ENSG00000073282	TP63	2	2	0.00015	0.077625
WG-608	Breast invasive carcinoma	BRCA	ENSG00000172840	PDP2	2	2	0.0004	0.138
WG-608	Breast invasive carcinoma	BRCA	ENSG00000103549	RNF40	2	2	0.0008	0.207
WG-608	Lymphoma B-cell	DLBC	ENSG00000151834	GABRA2	2	2	0.007	0.192
WG-608	Lymphoma B-cell	DLBC	ENSG00000128573	FOXP2	2	2	0.0146	0.192
WG-608	Lymphoma B-cell	DLBC	ENSG00000175161	CADM2	2	2	0.016	0.192
WG-608	Pancancer	PANCANCER	ENSG00000159259	CHAF1B	5	5	8.59375E-06	0.0671601563
WG-608	Pancancer	PANCANCER	ENSG00000166181	API5	5	5	0.000021875	0.0854765625
WG-608	Pancancer	PANCANCER	ENSG00000163704	PRRT3	2	2	0.00005	0.13025
WG-608	Stomach adenocarcinoma	STAD	ENSG00000159259	CHAF1B	3	3	0.0000012	0.004446
WG-608	Stomach adenocarcinoma	STAD	ENSG00000166181	API5	4	4	7.8125E-06	0.0144726563

## Sheet: 5-UTRS
Dataset	Tumor type description	Tumor type	Element ID	Symbol	Number mutations	Number mutated samples	P-value	Q-value
WG-505	Bladder urothelial carcinoma	BLCA	ENSG00000108239	TBC1D12	2	2	0.000125	0.00875
WG-505	Bladder urothelial carcinoma	BLCA	ENSG00000133316	WDR74	4	3	0.00055	0.01925
WG-505	Bladder urothelial carcinoma	BLCA	ENSG00000131591	C1orf159	2	2	0.0019	0.0443333333
WG-505	Bladder urothelial carcinoma	BLCA	ENSG00000104660	LEPROTL1	3	3	0.0085	0.1246
WG-505	Bladder urothelial carcinoma	BLCA	ENSG00000174473	GALNTL6	2	2	0.0089	0.1246
WG-505	Bladder urothelial carcinoma	BLCA	ENSG00000112782	CLIC5	2	2	0.016	0.1866666667
WG-505	Head and neck squamous cell carcinoma	HNSC	ENSG00000126970	ZC4H2	2	2	0.0056	0.0952
WG-505	Head and neck squamous cell carcinoma	HNSC	ENSG00000175868	CALCB	2	2	0.017	0.1445
WG-505	Pancancer	PANCANCER	ENSG00000162062	C16orf59	12	8	1.00E-07	0.0004797
WG-505	Pancancer	PANCANCER	ENSG00000167785	ZNF558	3	3	7.00E-07	0.00167895
WG-505	Pancancer	PANCANCER	ENSG00000131591	C1orf159	10	10	9.38E-06	0.0131167969
WG-505	Pancancer	PANCANCER	ENSG00000133316	WDR74	8	7	1.09E-05	0.0131167969
WG-505	Pancancer	PANCANCER	ENSG00000108239	TBC1D12	5	5	3.13E-05	0.02998125
WG-505	Pancancer	PANCANCER	ENSG00000108590	MED31	4	3	3.75E-05	0.02998125
WG-505	Pancancer	PANCANCER	ENSG00000106993	CDC37L1	2	2	4.38E-05	0.02998125
WG-505	Pancancer	PANCANCER	ENSG00000166579	NDEL1	3	3	0.00015	0.07995
WG-505	Pancancer	PANCANCER	ENSG00000160087	UBE2J2	3	3	0.00015	0.07995
WG-505	Pancancer	PANCANCER	ENSG00000169217	CD2BP2	2	2	0.0001875	0.08994375
WG-505	Pancancer	PANCANCER	ENSG00000064995	TAF11	4	4	0.000275	0.119925
WG-505	Pancancer	PANCANCER	ENSG00000182473	EXOC7	2	2	0.00035	0.12792
WG-505	Pancancer	PANCANCER	ENSG00000088002	SULT2B1	3	2	0.0004	0.12792
WG-505	Pancancer	PANCANCER	ENSG00000114491	UMPS	2	2	0.0004	0.12792
WG-505	Pancancer	PANCANCER	ENSG00000090402	SI	2	2	0.0004	0.12792
WG-505	Pancancer	PANCANCER	ENSG00000185863	TMEM210	3	2	0.000475	0.1424109375
WG-505	Pancancer	PANCANCER	ENSG00000174738	NR1D2	3	2	0.00065	0.1834147059
WG-505	Pancancer	PANCANCER	ENSG00000090263	MRPS33	8	5	0.0007	0.18655
WG-505	Pancancer	PANCANCER	ENSG00000198420	FAM115A	5	4	0.0008	0.2019789474
WG-505	Pancancer	PANCANCER	ENSG00000100029	PES1	9	7	0.0009	0.215865
WG-505	Skin cutaneous melanoma	SKCM	ENSG00000162062	C16orf59	12	8	1.00E-07	9.96E-05
WG-505	Skin cutaneous melanoma	SKCM	ENSG00000136021	SCYL2	3	3	4.00E-07	0.000166
WG-505	Skin cutaneous melanoma	SKCM	ENSG00000167785	ZNF558	3	3	5.00E-07	0.000166
WG-505	Skin cutaneous melanoma	SKCM	ENSG00000120662	MTRF1	5	5	3.75E-05	0.0093375
WG-505	Skin cutaneous melanoma	SKCM	ENSG00000108590	MED31	4	3	6.25E-05	0.01245
WG-505	Skin cutaneous melanoma	SKCM	ENSG00000169217	CD2BP2	2	2	8.75E-05	0.014525
WG-505	Skin cutaneous melanoma	SKCM	ENSG00000121680	PEX16	5	4	0.000125	0.0159083333
WG-505	Skin cutaneous melanoma	SKCM	ENSG00000064995	TAF11	4	4	0.00013125	0.0159083333
WG-505	Skin cutaneous melanoma	SKCM	ENSG00000106993	CDC37L1	2	2	0.00014375	0.0159083333
WG-505	Skin cutaneous melanoma	SKCM	ENSG00000090263	MRPS33	6	3	0.0001875	0.018675
WG-505	Skin cutaneous melanoma	SKCM	ENSG00000063978	RNF4	2	2	0.00035	0.0316909091
WG-505	Skin cutaneous melanoma	SKCM	ENSG00000114491	UMPS	2	2	0.0004	0.0325615385
WG-505	Skin cutaneous melanoma	SKCM	ENSG00000182473	EXOC7	2	2	0.000425	0.0325615385
WG-505	Skin cutaneous melanoma	SKCM	ENSG00000167930	ITFG3	4	3	0.0011	0.0782571429
WG-505	Skin cutaneous melanoma	SKCM	ENSG00000100029	PES1	9	7	0.0012	0.07968
WG-505	Skin cutaneous melanoma	SKCM	ENSG00000230989	HSBP1	5	4	0.0013	0.080925
WG-505	Skin cutaneous melanoma	SKCM	ENSG00000135845	PIGC	2	2	0.0015	0.0878823529
WG-505	Skin cutaneous melanoma	SKCM	ENSG00000092140	G2E3	4	3	0.0017	0.0940666667
WG-505	Skin cutaneous melanoma	SKCM	ENSG00000071994	PDCD2	4	3	0.0018	0.0943578947
WG-505	Skin cutaneous melanoma	SKCM	ENSG00000112297	AIM1	2	2	0.0021	0.10458
WG-505	Skin cutaneous melanoma	SKCM	ENSG00000164902	PHAX	4	3	0.003	0.1358181818
WG-505	Skin cutaneous melanoma	SKCM	ENSG00000181847	TIGIT	2	2	0.003	0.1358181818
WG-505	Skin cutaneous melanoma	SKCM	ENSG00000173456	RNF26	2	2	0.0041	0.1775478261
WG-505	Skin cutaneous melanoma	SKCM	ENSG00000203923	SPANXN1	2	2	0.0044	0.17928
WG-505	Skin cutaneous melanoma	SKCM	ENSG00000011275	RNF216	5	3	0.0045	0.17928
WG-505	Skin cutaneous melanoma	SKCM	ENSG00000173588	CCDC41	2	2	0.0051	0.1918222222
WG-505	Skin cutaneous melanoma	SKCM	ENSG00000197757	HOXC6	3	2	0.0052	0.1918222222
WG-505	Skin cutaneous melanoma	SKCM	ENSG00000101474	APMAP	4	3	0.0065	0.2266758621
WG-505	Skin cutaneous melanoma	SKCM	ENSG00000125743	SNRPD2	2	2	0.0066	0.2266758621
WG-608	Lymphoma B-cell	DLBC	ENSG00000113916	BCL6	5	3	0.0091	0.1638
WG-608	Liver cancer	LIHC	ENSG00000196628	TCF4	3	3	0.0017	0.1344
WG-608	Liver cancer	LIHC	ENSG00000147180	ZNF711	2	2	0.0028	0.1344
WG-608	Medulloblastoma	MD	ENSG00000067606	PRKCZ	2	2	0.0077	0.0154
WG-608	Medulloblastoma	MD	ENSG00000136267	DGKB	2	2	0.1231	0.1231

## Sheet: PROMOTERS
Dataset	Tumor type description	Tumor type	Element ID	Symbol	Number mutations	Number mutated samples	P-value	Q-value
WG-505	Bladder urothelial carcinoma	BLCA	ENSG00000164362	TERT	11	11	2.34375E-06	0.0040453125
WG-505	Bladder urothelial carcinoma	BLCA	ENSG00000172264	MACROD2	3	3	0.0003	0.2013666667
WG-505	Bladder urothelial carcinoma	BLCA	ENSG00000130731	C16orf13	2	2	0.00035	0.2013666667
WG-505	Glioblastoma multiforme	GBM	ENSG00000164362	TERT	16	16	0.0000004	0.0000888
WG-505	Kidney renal clear cell carcinoma	KIRC	ENSG00000139644	TMBIM6	2	2	0.000075	0.014775
WG-505	Brain lower grade glioma	LGG	ENSG00000103485	QPRT	5	2	3.90625E-06	7.734375E-05
WG-505	Brain lower grade glioma	LGG	ENSG00000164362	TERT	11	11	4.6875E-06	7.734375E-05
WG-505	Brain lower grade glioma	LGG	ENSG00000197471	SPN	5	2	1.40625E-05	0.0001546875
WG-505	Brain lower grade glioma	LGG	ENSG00000183307	CECR6	7	3	0.0078	0.06435
WG-505	Brain lower grade glioma	LGG	ENSG00000010438	PRSS3	4	2	0.0133	0.08778
WG-505	Pancancer	PANCANCER	ENSG00000117614	SYF2	11	9	0.0000001	0.000482475
WG-505	Pancancer	PANCANCER	ENSG00000104880	ARHGEF18	32	21	0.0000001	0.000482475
WG-505	Pancancer	PANCANCER	ENSG00000183684	ALYREF	9	8	0.0000001	0.000482475
WG-505	Pancancer	PANCANCER	ENSG00000164362	TERT	75	70	0.0000001	0.000482475
WG-505	Pancancer	PANCANCER	ENSG00000144231	POLR2D	11	9	0.0000004	0.00154392
WG-505	Pancancer	PANCANCER	ENSG00000102738	MRPS31	11	10	1.5625E-06	0.0048462891
WG-505	Pancancer	PANCANCER	ENSG00000269089	AP003733.1	15	12	1.7578125E-06	0.0048462891
WG-505	Pancancer	PANCANCER	ENSG00000175287	PHYHD1	15	10	4.6875E-06	0.0113080078
WG-505	Pancancer	PANCANCER	ENSG00000168917	SLC35G2	5	5	0.00001875	0.04020625
WG-505	Pancancer	PANCANCER	ENSG00000125970	RALY	12	10	0.000021875	0.0422165625
WG-505	Pancancer	PANCANCER	ENSG00000130731	C16orf13	7	7	0.00004375	0.0767573864
WG-505	Pancancer	PANCANCER	ENSG00000177692	DNAJC28	7	7	0.00008125	0.12061875
WG-505	Pancancer	PANCANCER	ENSG00000136816	TOR1B	9	9	0.0000875	0.12061875
WG-505	Pancancer	PANCANCER	ENSG00000174173	TRMT10C	16	13	0.0000875	0.12061875
WG-505	Pancancer	PANCANCER	ENSG00000167996	FTH1	13	11	0.000175	0.2110828125
WG-505	Pancancer	PANCANCER	ENSG00000105723	GSK3A	3	2	0.000175	0.2110828125
WG-505	Pancancer	PANCANCER	ENSG00000187961	KLHL17	8	7	0.0002	0.2270470588
WG-505	Pancancer	PANCANCER	ENSG00000136933	RABEPK	4	4	0.000225	0.2285407895
WG-505	Pancancer	PANCANCER	ENSG00000221910	OR2F2	20	18	0.000225	0.2285407895
WG-505	Pancancer	PANCANCER	ENSG00000140575	IQGAP1	13	13	0.00025	0.2412375
WG-505	Skin cutaneous melanoma	SKCM	ENSG00000143970	ASXL2	15	11	0.0000001	0.0001860333
WG-505	Skin cutaneous melanoma	SKCM	ENSG00000164362	TERT	20	18	0.0000001	0.0001860333
WG-505	Skin cutaneous melanoma	SKCM	ENSG00000144231	POLR2D	8	6	0.0000001	0.0001860333
WG-505	Skin cutaneous melanoma	SKCM	ENSG00000104880	ARHGEF18	18	11	0.0000001	0.0001860333
WG-505	Skin cutaneous melanoma	SKCM	ENSG00000183684	ALYREF	7	6	0.0000001	0.0001860333
WG-505	Skin cutaneous melanoma	SKCM	ENSG00000117614	SYF2	7	5	0.0000001	0.0001860333
WG-505	Skin cutaneous melanoma	SKCM	ENSG00000269089	AP003733.1	12	9	0.0000003	0.0004783714
WG-505	Skin cutaneous melanoma	SKCM	ENSG00000102738	MRPS31	8	7	0.0000011	0.001534775
WG-505	Skin cutaneous melanoma	SKCM	ENSG00000140575	IQGAP1	7	7	0.000009375	0.0116270833
WG-505	Skin cutaneous melanoma	SKCM	ENSG00000187961	KLHL17	6	5	0.00001875	0.02092875
WG-505	Skin cutaneous melanoma	SKCM	ENSG00000136816	TOR1B	5	5	2.34375E-05	0.0214653846
WG-505	Skin cutaneous melanoma	SKCM	ENSG00000167996	FTH1	11	9	0.000025	0.0214653846
WG-505	Skin cutaneous melanoma	SKCM	ENSG00000125970	RALY	8	6	0.000025	0.0214653846
WG-505	Skin cutaneous melanoma	SKCM	ENSG00000149923	PPP4C	2	2	0.000028125	0.0224236607
WG-505	Skin cutaneous melanoma	SKCM	ENSG00000107164	FUBP3	5	5	0.00003125	0.0232541667
WG-505	Skin cutaneous melanoma	SKCM	ENSG00000136933	RABEPK	3	3	0.0000375	0.0246220588
WG-505	Skin cutaneous melanoma	SKCM	ENSG00000076662	ICAM3	3	2	0.0000375	0.0246220588
WG-505	Skin cutaneous melanoma	SKCM	ENSG00000174749	C4orf32	3	2	0.00005	0.0310055556
WG-505	Skin cutaneous melanoma	SKCM	ENSG00000180901	KCTD2	10	7	0.00006875	0.038369375
WG-505	Skin cutaneous melanoma	SKCM	ENSG00000130560	UBAC1	4	4	0.00006875	0.038369375
WG-505	Skin cutaneous melanoma	SKCM	ENSG00000197279	ZNF165	6	4	0.000075	0.0398642857
WG-505	Skin cutaneous melanoma	SKCM	ENSG00000120738	EGR1	7	6	0.0000875	0.0443943182
WG-505	Skin cutaneous melanoma	SKCM	ENSG00000169032	MAP2K1	2	2	0.0001	0.0485304348
WG-505	Skin cutaneous melanoma	SKCM	ENSG00000174109	C16orf91	4	3	0.000125	0.0581354167
WG-505	Skin cutaneous melanoma	SKCM	ENSG00000158545	ZC3H18	6	5	0.000175	0.078134
WG-505	Skin cutaneous melanoma	SKCM	ENSG00000197713	RPE	4	3	0.0002	0.0797285714
WG-505	Skin cutaneous melanoma	SKCM	ENSG00000127184	COX7C	4	4	0.0002	0.0797285714
WG-505	Skin cutaneous melanoma	SKCM	ENSG00000158109	TPRG1L	3	3	0.0002	0.0797285714
WG-505	Skin cutaneous melanoma	SKCM	ENSG00000075131	TIPIN	2	2	0.000225	0.0810145161
WG-505	Skin cutaneous melanoma	SKCM	ENSG00000134452	FBXO18	7	5	0.000225	0.0810145161
WG-505	Skin cutaneous melanoma	SKCM	ENSG00000167515	TRAPPC2L	5	4	0.000225	0.0810145161
WG-505	Skin cutaneous melanoma	SKCM	ENSG00000185522	C11orf35	3	2	0.000275	0.0956742857
WG-505	Skin cutaneous melanoma	SKCM	ENSG00000152683	SLC30A6	5	5	0.0003	0.0956742857
WG-505	Skin cutaneous melanoma	SKCM	ENSG00000130723	PRRC2B	7	5	0.0003	0.0956742857
WG-505	Skin cutaneous melanoma	SKCM	ENSG00000115386	REG1A	5	4	0.0003	0.0956742857
WG-505	Skin cutaneous melanoma	SKCM	ENSG00000165916	PSMC3	6	6	0.00035	0.1028078947
WG-505	Skin cutaneous melanoma	SKCM	ENSG00000141664	ZCCHC2	5	4	0.00035	0.1028078947
WG-505	Skin cutaneous melanoma	SKCM	ENSG00000113851	CRBN	3	2	0.00035	0.1028078947
WG-505	Skin cutaneous melanoma	SKCM	ENSG00000204514	ZNF814	2	2	0.0004	0.1063047619
WG-505	Skin cutaneous melanoma	SKCM	ENSG00000119396	RAB14	3	3	0.0004	0.1063047619
WG-505	Skin cutaneous melanoma	SKCM	ENSG00000168065	SLC22A11	5	3	0.0004	0.1063047619
WG-505	Skin cutaneous melanoma	SKCM	ENSG00000163961	RNF168	3	3	0.0004	0.1063047619
WG-505	Skin cutaneous melanoma	SKCM	ENSG00000101294	HM13	2	2	0.00045	0.1168116279
WG-505	Skin cutaneous melanoma	SKCM	ENSG00000142541	RPL13A	18	13	0.0005	0.1268409091
WG-505	Skin cutaneous melanoma	SKCM	ENSG00000123415	SMUG1	17	12	0.00055	0.1313176471
WG-505	Skin cutaneous melanoma	SKCM	ENSG00000142207	URB1	7	6	0.0006	0.1313176471
WG-505	Skin cutaneous melanoma	SKCM	ENSG00000166987	MBD6	4	4	0.0006	0.1313176471
WG-505	Skin cutaneous melanoma	SKCM	ENSG00000094880	CDC23	5	5	0.0006	0.1313176471
WG-505	Skin cutaneous melanoma	SKCM	ENSG00000105373	GLTSCR2	16	10	0.0006	0.1313176471
WG-505	Skin cutaneous melanoma	SKCM	ENSG00000161513	FDXR	10	8	0.0006	0.1313176471
WG-505	Skin cutaneous melanoma	SKCM	ENSG00000241127	YAE1D1	4	4	0.0006	0.1313176471
WG-505	Skin cutaneous melanoma	SKCM	ENSG00000109736	MFSD10	7	7	0.00065	0.139525
WG-505	Skin cutaneous melanoma	SKCM	ENSG00000082397	EPB41L3	6	5	0.0007	0.139525
WG-505	Skin cutaneous melanoma	SKCM	ENSG00000143947	RPS27A	4	3	0.0007	0.139525
WG-505	Skin cutaneous melanoma	SKCM	ENSG00000184650	ODF4	3	3	0.0007	0.139525
WG-505	Skin cutaneous melanoma	SKCM	ENSG00000100297	MCM5	4	4	0.0007	0.139525
WG-505	Skin cutaneous melanoma	SKCM	ENSG00000187094	CCK	9	6	0.0008	0.139525
WG-505	Skin cutaneous melanoma	SKCM	ENSG00000175197	DDIT3	4	4	0.0008	0.139525
WG-505	Skin cutaneous melanoma	SKCM	ENSG00000078808	SDF4	6	6	0.0008	0.139525
WG-505	Skin cutaneous melanoma	SKCM	ENSG00000139687	RB1	2	2	0.0008	0.139525
WG-505	Skin cutaneous melanoma	SKCM	ENSG00000167384	ZNF180	4	3	0.0008	0.139525
WG-505	Skin cutaneous melanoma	SKCM	ENSG00000169696	ASPSCR1	8	6	0.0008	0.139525
WG-505	Skin cutaneous melanoma	SKCM	ENSG00000165097	KDM1B	4	4	0.0008	0.139525
WG-505	Skin cutaneous melanoma	SKCM	ENSG00000116213	WRAP73	3	3	0.0008	0.139525
WG-505	Skin cutaneous melanoma	SKCM	ENSG00000100372	SLC25A17	6	5	0.0009	0.1435114286
WG-505	Skin cutaneous melanoma	SKCM	ENSG00000141084	RANBP10	3	3	0.0009	0.1435114286
WG-505	Skin cutaneous melanoma	SKCM	ENSG00000136931	NR5A1	4	4	0.0009	0.1435114286
WG-505	Skin cutaneous melanoma	SKCM	ENSG00000117399	CDC20	8	7	0.0009	0.1435114286
WG-505	Skin cutaneous melanoma	SKCM	ENSG00000029363	BCLAF1	5	5	0.0009	0.1435114286
WG-505	Skin cutaneous melanoma	SKCM	ENSG00000185201	IFITM2	2	2	0.0009	0.1435114286
WG-505	Skin cutaneous melanoma	SKCM	ENSG00000083812	ZNF324	11	7	0.001	0.1508378378
WG-505	Skin cutaneous melanoma	SKCM	ENSG00000054611	TBC1D22A	4	3	0.001	0.1508378378
WG-505	Skin cutaneous melanoma	SKCM	ENSG00000183741	CBX6	2	2	0.001	0.1508378378
WG-505	Skin cutaneous melanoma	SKCM	ENSG00000171735	CAMTA1	9	5	0.001	0.1508378378
WG-505	Skin cutaneous melanoma	SKCM	ENSG00000176022	B3GALT6	5	5	0.0011	0.1554202532
WG-505	Skin cutaneous melanoma	SKCM	ENSG00000130811	EIF3G	3	3	0.0011	0.1554202532
WG-505	Skin cutaneous melanoma	SKCM	ENSG00000109475	RPL34	3	3	0.0011	0.1554202532
WG-505	Skin cutaneous melanoma	SKCM	ENSG00000158428	C2orf62	3	2	0.0011	0.1554202532
WG-505	Skin cutaneous melanoma	SKCM	ENSG00000242485	MRPL20	5	3	0.0011	0.1554202532
WG-505	Skin cutaneous melanoma	SKCM	ENSG00000077150	NFKB2	6	6	0.0012	0.1575811765
WG-505	Skin cutaneous melanoma	SKCM	ENSG00000160072	ATAD3B	2	2	0.0012	0.1575811765
WG-505	Skin cutaneous melanoma	SKCM	ENSG00000137841	PLCB2	8	4	0.0012	0.1575811765
WG-505	Skin cutaneous melanoma	SKCM	ENSG00000141560	FN3KRP	6	4	0.0012	0.1575811765
WG-505	Skin cutaneous melanoma	SKCM	ENSG00000073711	PPP2R3A	5	3	0.0012	0.1575811765
WG-505	Skin cutaneous melanoma	SKCM	ENSG00000092199	HNRNPC	9	9	0.0012	0.1575811765
WG-505	Skin cutaneous melanoma	SKCM	ENSG00000188976	NOC2L	5	5	0.0013	0.1630404494
WG-505	Skin cutaneous melanoma	SKCM	ENSG00000171564	FGB	2	2	0.0013	0.1630404494
WG-505	Skin cutaneous melanoma	SKCM	ENSG00000258986	TMEM179	5	4	0.0013	0.1630404494
WG-505	Skin cutaneous melanoma	SKCM	ENSG00000102760	RGCC	4	2	0.0013	0.1630404494
WG-505	Skin cutaneous melanoma	SKCM	ENSG00000133818	RRAS2	9	8	0.0014	0.1698565217
WG-505	Skin cutaneous melanoma	SKCM	ENSG00000160584	SIK3	5	4	0.0014	0.1698565217
WG-505	Skin cutaneous melanoma	SKCM	ENSG00000161847	RAVER1	3	2	0.0014	0.1698565217
WG-505	Skin cutaneous melanoma	SKCM	ENSG00000196187	TMEM63A	6	5	0.0016	0.1879915789
WG-505	Skin cutaneous melanoma	SKCM	ENSG00000115520	COQ10B	5	5	0.0016	0.1879915789
WG-505	Skin cutaneous melanoma	SKCM	ENSG00000030304	MUSK	12	9	0.0016	0.1879915789
WG-505	Skin cutaneous melanoma	SKCM	ENSG00000163947	ARHGEF3	6	5	0.0017	0.1976604167
WG-505	Skin cutaneous melanoma	SKCM	ENSG00000176273	SLC35G1	3	3	0.0018	0.2050163265
WG-505	Skin cutaneous melanoma	SKCM	ENSG00000073614	KDM5A	6	6	0.0018	0.2050163265
WG-505	Skin cutaneous melanoma	SKCM	ENSG00000163960	UBXN7	2	2	0.0019	0.212078
WG-505	Skin cutaneous melanoma	SKCM	ENSG00000116151	MORN1	4	4	0.0019	0.212078
WG-505	Skin cutaneous melanoma	SKCM	ENSG00000105640	RPL18A	6	6	0.002	0.2188627451
WG-505	Skin cutaneous melanoma	SKCM	ENSG00000120333	MRPS14	3	2	0.002	0.2188627451
WG-505	Skin cutaneous melanoma	SKCM	ENSG00000119547	ONECUT2	5	4	0.0021	0.2211339623
WG-505	Skin cutaneous melanoma	SKCM	ENSG00000133313	CNDP2	4	4	0.0021	0.2211339623
WG-505	Skin cutaneous melanoma	SKCM	ENSG00000167553	TUBA1C	4	3	0.0021	0.2211339623
WG-505	Skin cutaneous melanoma	SKCM	ENSG00000091039	OSBPL8	2	2	0.0021	0.2211339623
WG-505	Skin cutaneous melanoma	SKCM	ENSG00000176533	GNG7	8	5	0.0022	0.2294990654
WG-505	Skin cutaneous melanoma	SKCM	ENSG00000116560	SFPQ	4	3	0.0023	0.2333872727
WG-505	Skin cutaneous melanoma	SKCM	ENSG00000156411	C14orf2	4	3	0.0023	0.2333872727
WG-505	Skin cutaneous melanoma	SKCM	ENSG00000103769	RAB11A	4	3	0.0023	0.2333872727
WG-505	Skin cutaneous melanoma	SKCM	ENSG00000124772	CPNE5	4	4	0.0025	0.2469469027
WG-505	Skin cutaneous melanoma	SKCM	ENSG00000132017	DCAF15	2	2	0.0025	0.2469469027
WG-505	Skin cutaneous melanoma	SKCM	ENSG00000143546	S100A8	5	3	0.0025	0.2469469027
WG-505	Thyroid carcinoma	THCA	ENSG00000164362	TERT	6	6	0.000175	0.00455
WG-608	Chronic lymphocytic leukemia	CLL	ENSG00000185650	ZFP36L1	2	2	0.0151	0.2355
WG-608	Chronic lymphocytic leukemia	CLL	ENSG00000150394	CDH8	2	2	0.0157	0.2355
