# Supplementary material for: OncodriveFML: a general framework to identify coding and non-coding regions with cancer driver mutations
Source: Genome Biol. 2016 Jun 16;17:128. doi: 10.1186/s13059-016-0994-0 (PMC4910259; doi:10.1186/s13059-016-0994-0)
Supplement: Additional file 4: — An Excel file containing information on lncRNAs probed for FM bias. The first sheet contains a README file with details on the contents of the other two sheets. The second sheet contains the list of all lncRNAs probed, a summary of their biological function, and the original source from which we extracted them. The third sheet contains the FM bias p value computed for each significantly FM biased lncRNA in each cohort. (ODS 13 kb) [file 13059_2016_994_MOESM4_ESM.ods]

## Sheet: README
Additional Data file 4. Known functional lncRNAs identified by OncodriveFML
Tab	Description
LNCRNAS	List of known functional lncRNAs
P-VALUES	Known lncRNAs identified as drivers (detected at pvalue < 0.05) using RNAsnp [1]
References
[1]	Sabarinathan R, Tafer H, Seemann SE, Hofacker IL, Stadler PF, Gorodkin J. RNAsnp: Efficient detection of local RNA secondary structure changes induced by SNPs. Human Mutation 34, 546-556 (2013)

## Sheet: LNCRNAS
Symbol	Ensembl_ID	Description
PART1	ENSG00000152931	prostate androgen-regulated transcript 1 (non-protein coding) [Source:HGNC Symbol;Acc:HGNC:17263]
MEG3	ENSG00000214548	maternally expressed 3 (non-protein coding) [Source:HGNC Symbol;Acc:HGNC:14575]
JPX	ENSG00000225470	JPX transcript, XIST activator (non-protein coding) [Source:HGNC Symbol;Acc:HGNC:37191]
MIAT	ENSG00000225783	myocardial infarction associated transcript (non-protein coding) [Source:HGNC Symbol;Acc:HGNC:33425]
PCGEM1	ENSG00000227418	PCGEM1, prostate-specific transcript (non-protein coding) [Source:HGNC Symbol;Acc:HGNC:30145]
XIST	ENSG00000229807	X inactive specific transcript (non-protein coding) [Source:HGNC Symbol;Acc:HGNC:12810]
FTX	ENSG00000230590	FTX transcript, XIST regulator (non-protein coding) [Source:HGNC Symbol;Acc:HGNC:37190]
NEAT1	ENSG00000245532	nuclear paraspeckle assembly transcript 1 (non-protein coding) [Source:HGNC Symbol;Acc:HGNC:30815]
7SK	ENSG00000249352	7SK RNA [Source:RFAM;Acc:RF00100]
LINC00617	ENSG00000250366	TCL1 upstream neural differentiation-associated RNA [Source:HGNC Symbol;Acc:HGNC:44088]
HULC	ENSG00000251164	hepatocellular carcinoma up-regulated long non-coding RNA [Source:HGNC Symbol;Acc:HGNC:34232]
MALAT1	ENSG00000251562	metastasis associated lung adenocarcinoma transcript 1 (non-protein coding) [Source:HGNC Symbol;Acc:HGNC:29665]
PCAT1	ENSG00000253438	prostate cancer associated transcript 1 (non-protein coding) [Source:HGNC Symbol;Acc:HGNC:43022]
MEG8	ENSG00000258399	maternally expressed 8 (non-protein coding) [Source:HGNC Symbol;Acc:HGNC:14574]
LINC-ROR	ENSG00000258609	long intergenic non-protein coding RNA, regulator of reprogramming [Source:HGNC Symbol;Acc:HGNC:43773]
FENDRR	ENSG00000268388	FOXF1 adjacent non-coding developmental regulatory RNA [Source:HGNC Symbol;Acc:HGNC:43894]
TERC	ENSG00000270141	telomerase RNA component [Source:HGNC Symbol;Acc:HGNC:11727]

## Sheet: P-VALUES
Dataset	Tumor type description	Tumor type	Element ID	Symbol	Number mutations	Number mutated samples	P-value
WG-505	Colorectal cancer	CRC	ENSG00000225783	MIAT	10	6	0.0281
WG-505	Kidney renal clear cell carcinoma	KIRC	ENSG00000251562	MALAT1	2	2	0.0138
WG-505	Pancancer	PANCANCER	ENSG00000225783	MIAT	26	20	0.0163
WG-608	Liver cancer	LIHC	ENSG00000245532	NEAT1	22	19	0.0349
WG-608	Pancancer	PANCANCER	ENSG00000251562	MALAT1	24	20	0.0104
